# Supplementary material for: BTN3A2 Expression Is Connected With Favorable Prognosis and High Infiltrating Immune in Lung Adenocarcinoma
Source: Front Genet. 2022 Jul 6;13:848476. doi: 10.3389/fgene.2022.848476 (PMC9298880; doi:10.3389/fgene.2022.848476)
Supplement: Supplementary file 1 [file DataSheet1.ZIP]

Archive with 6 entries (6 files):
- clinical.txt
- coxInput.txt
- multiCox.xls
- singleGene.txt
- uniCox.xls
- R.code.docx
