# Supplementary material for: BTN3A2 Expression Is Connected With Favorable Prognosis and High Infiltrating Immune in Lung Adenocarcinoma
Source: Front Genet. 2022 Jul 6;13:848476. doi: 10.3389/fgene.2022.848476 (PMC9298880; doi:10.3389/fgene.2022.848476)
Supplement: Supplementary file 1 [file DataSheet1.ZIP › clinical.txt]

Id	futime	fustat	age	gender	stage	T	M	N
TCGA-L4-A4E5	578	0	48	0	1	1	0	0
TCGA-50-6673	22	1	84	0	1	1	0	0
TCGA-NJ-A4YF	2161	0	50	0	1	1	0	0
TCGA-83-5908	824	0	59	0	1	1	0	0
TCGA-44-3918	197	0	60	0	1	1	0	0
TCGA-64-1681	1167	1	61	0	1	1	0	0
TCGA-44-6145	328	0	62	0	1	1	0	0
TCGA-44-2655	575	0	65	0	1	1	0	0
TCGA-73-4662	912	0	65	0	1	1	0	0
TCGA-44-2664	383	0	66	0	1	1	0	0
TCGA-50-5942	883	0	67	0	1	1	0	0
TCGA-44-2661	446	0	69	0	1	1	0	0
TCGA-67-3770	610	0	70	0	1	1	0	0
TCGA-44-3919	190	0	71	0	1	1	0	0
TCGA-38-7271	800	1	72	0	1	1	0	0
TCGA-49-4487	855	1	72	0	1	1	0	0
TCGA-44-A47G	351	0	73	0	1	1	0	0
TCGA-55-1595	1479	0	74	0	1	1	0	0
TCGA-MP-A4TA	950	1	75	0	1	1	0	0
TCGA-67-3771	610	0	77	0	1	1	0	0
TCGA-78-8655	2360	0	77	0	1	1	0	0
TCGA-49-4514	1700	0	79	0	1	1	0	0
TCGA-91-6835	79	0	81	0	1	1	0	0
TCGA-50-5935	653	1	86	0	1	1	0	0
TCGA-97-A4M6	568	0	45	0	1	1	0	0
TCGA-99-8028	1118	0	50	0	1	1	0	0
TCGA-97-A4M1	601	0	52	0	1	1	0	0
TCGA-67-6216	141	0	57	0	1	1	0	0
TCGA-50-8457	779	0	63	0	1	1	0	0
TCGA-MP-A4TH	446	0	70	0	1	1	0	0
TCGA-99-AA5R	658	0	70	0	1	1	0	0
TCGA-86-A456	405	0	78	0	1	1	0	0
TCGA-69-7980	411	0	70	0	1	1	0	0
TCGA-4B-A93V	254	0	52	0	1	1	0	0
TCGA-44-7672	418	0	52	0	1	1	0	0
TCGA-73-7498	1189	0	58	0	1	1	0	0
TCGA-91-6840	372	0	59	0	1	1	0	0
TCGA-86-8668	423	0	61	0	1	1	0	0
TCGA-S2-AA1A	513	0	68	0	1	1	0	0
TCGA-97-A4M3	540	0	69	0	1	1	0	0
TCGA-55-8203	547	0	69	0	1	1	0	0
TCGA-86-7953	591	0	69	0	1	1	0	0
TCGA-NJ-A4YQ	886	0	69	0	1	1	0	0
TCGA-55-7281	872	0	70	0	1	1	0	0
TCGA-55-8208	674	0	73	0	1	1	0	0
TCGA-55-7995	889	0	73	0	1	1	0	0
TCGA-44-3398	253	0	77	0	1	1	0	0
TCGA-55-A57B	546	0	80	0	1	1	0	0
TCGA-44-3917	392	0	33	0	1	2	0	0
TCGA-71-6725	256	0	48	0	1	2	0	0
TCGA-05-4417	455	0	51	0	1	2	0	0
TCGA-78-8662	3361	1	53	0	1	2	0	0
TCGA-62-A46R	1725	1	54	0	1	2	0	0
TCGA-64-5781	1202	0	55	0	1	2	0	0
TCGA-05-4390	1126	0	58	0	1	2	0	0
TCGA-05-4430	761	0	59	0	1	2	0	0
TCGA-71-8520	210	1	60	0	1	2	0	0
TCGA-78-7143	4961	1	62	0	1	2	0	0
TCGA-78-7153	760	0	65	0	1	2	0	0
TCGA-62-A46O	1454	1	65	0	1	2	0	0
TCGA-86-8075	479	0	66	0	1	2	0	0
TCGA-78-7540	881	0	66	0	1	2	0	0
TCGA-49-4501	1421	1	67	0	1	2	0	0
TCGA-86-7954	605	0	68	0	1	2	0	0
TCGA-50-6592	777	1	71	0	1	2	0	0
TCGA-38-4631	354	1	72	0	1	2	0	0
TCGA-50-6590	1288	1	72	0	1	2	0	0
TCGA-67-3774	385	0	73	0	1	2	0	0
TCGA-05-4405	610	0	74	0	1	2	0	0
TCGA-55-6986	3261	0	74	0	1	2	0	0
TCGA-50-5931	434	1	75	0	1	2	0	0
TCGA-38-4630	1073	1	75	0	1	2	0	0
TCGA-MP-A5C7	1862	0	76	0	1	2	0	0
TCGA-62-A46V	2199	0	78	0	1	2	0	0
TCGA-50-6597	1268	1	79	0	1	2	0	0
TCGA-73-4658	1600	1	80	0	1	2	0	0
TCGA-67-3772	573	0	82	0	1	2	0	0
TCGA-67-3773	427	0	84	0	1	2	0	0
TCGA-95-7948	133	0	42	0	1	2	0	0
TCGA-69-7973	230	0	42	0	1	2	0	0
TCGA-67-6215	174	0	52	0	1	2	0	0
TCGA-55-A493	28	0	54	0	1	2	0	0
TCGA-44-8117	385	0	54	0	1	2	0	0
TCGA-97-8175	551	0	55	0	1	2	0	0
TCGA-55-8616	48	0	58	0	1	2	0	0
TCGA-97-8177	499	0	59	0	1	2	0	0
TCGA-44-4112	370	0	60	0	1	2	0	0
TCGA-97-A4M0	652	0	60	0	1	2	0	0
TCGA-86-A4P7	415	0	63	0	1	2	0	0
TCGA-55-7574	995	1	64	0	1	2	0	0
TCGA-38-4625	2973	0	66	0	1	2	0	0
TCGA-05-5715	62	0	69	0	1	2	0	0
TCGA-44-7661	366	0	69	0	1	2	0	0
TCGA-73-7499	715	0	81	0	1	2	0	0
TCGA-55-7910	1040	0	50	0	2	2	0	0
TCGA-86-8280	701	0	54	0	2	2	0	0
TCGA-MP-A4TF	336	1	58	0	2	2	0	0
TCGA-78-7539	327	0	75	0	2	2	0	0
TCGA-55-8205	599	0	76	0	2	2	0	0
TCGA-78-8648	1209	1	58	0	2	3	0	0
TCGA-69-A59K	591	0	60	0	2	3	0	0
TCGA-78-7161	215	0	69	0	2	3	0	0
TCGA-62-8397	1289	0	70	0	2	3	0	0
TCGA-62-8395	1216	0	80	0	2	3	0	0
TCGA-86-8056	139	0	63	0	3	4	0	0
TCGA-99-7458	392	0	74	0	3	4	0	0
TCGA-53-7813	424	0	51	0	3	4	0	0
TCGA-73-4666	800	0	52	0	4	1	1	0
TCGA-53-7624	1043	1	40	0	4	2	1	0
TCGA-50-6591	119	1	63	0	4	2	1	0
TCGA-73-4670	131	0	69	0	4	2	1	0
TCGA-05-4425	669	0	70	0	4	2	1	0
TCGA-MP-A4T7	167	1	75	0	4	2	1	0
TCGA-53-7626	929	1	76	0	2	1	0	1
TCGA-50-5055	1830	1	79	0	2	1	0	1
TCGA-44-2659	529	0	65	0	2	1	0	1
TCGA-44-7670	531	0	47	0	2	1	0	1
TCGA-86-8074	24	0	62	0	2	1	0	1
TCGA-55-A48X	689	0	63	0	2	1	0	1
TCGA-38-4627	1147	1	64	0	2	1	0	1
TCGA-86-6851	179	0	73	0	2	1	0	1
TCGA-49-4510	896	1	51	0	2	2	0	1
TCGA-44-2665	400	0	55	0	2	2	0	1
TCGA-67-3776	61	0	57	0	2	2	0	1
TCGA-55-6979	237	1	59	0	2	2	0	1
TCGA-49-4505	428	1	61	0	2	2	0	1
TCGA-05-4427	791	0	65	0	2	2	0	1
TCGA-38-4628	1492	1	65	0	2	2	0	1
TCGA-73-4668	467	0	66	0	2	2	0	1
TCGA-78-7147	586	1	67	0	2	2	0	1
TCGA-49-4506	999	1	68	0	2	2	0	1
TCGA-MP-A4T4	2617	1	68	0	2	2	0	1
TCGA-62-A46U	2067	0	71	0	2	2	0	1
TCGA-55-6984	760	1	71	0	2	2	0	1
TCGA-55-6982	995	1	79	0	2	2	0	1
TCGA-95-A4VN	553	0	62	0	2	2	0	1
TCGA-67-6217	422	0	73	0	2	2	0	1
TCGA-86-8671	839	0	72	0	2	2	0	1
TCGA-49-4507	268	1	73	0	3	3	0	1
TCGA-05-4250	121	1	79	0	3	3	0	1
TCGA-50-5044	624	1	72	0	3	4	0	1
TCGA-78-7145	826	1	52	0	4	4	1	1
TCGA-05-4434	457	1	67	0	4	4	1	1
TCGA-50-6593	336	1	49	0	3	1	0	2
TCGA-55-6981	1379	1	53	0	3	1	0	2
TCGA-44-6774	361	0	56	0	3	1	0	2
TCGA-64-1679	1686	0	58	0	3	1	0	2
TCGA-86-7714	625	1	61	0	3	1	0	2
TCGA-50-5051	478	1	42	0	3	2	0	2
TCGA-78-7220	807	1	53	0	3	2	0	2
TCGA-62-A46Y	414	1	70	0	3	2	0	2
TCGA-78-7146	173	1	71	0	3	2	0	2
TCGA-62-8402	1498	1	73	0	3	2	0	2
TCGA-44-3396	411	0	74	0	3	2	0	2
TCGA-50-6595	189	1	74	0	3	2	0	2
TCGA-64-1677	628	1	77	0	3	2	0	2
TCGA-50-5941	567	0	55	0	3	2	0	2
TCGA-97-7554	775	0	83	0	3	2	0	2
TCGA-95-A4VK	651	0	74	0	3	2	0	2
TCGA-49-4490	385	1	45	0	3	3	0	2
TCGA-99-8025	1060	0	72	0	3	3	0	2
TCGA-50-6594	370	1	79	0	3	3	0	2
TCGA-78-7158	179	1	59	0	3	4	0	2
TCGA-62-8394	139	1	65	0	3	4	0	2
TCGA-L9-A5IP	58	1	40	0	4	3	1	2
TCGA-05-4398	1431	0	47	0	3	4	0	3
TCGA-35-4123	182	0	38	1	1	1	0	0
TCGA-86-8076	489	0	42	1	1	1	0	0
TCGA-55-6980	2109	0	56	1	1	1	0	0
TCGA-50-7109	308	1	60	1	1	1	0	0
TCGA-L4-A4E6	435	0	67	1	1	1	0	0
TCGA-35-4122	225	0	69	1	1	1	0	0
TCGA-05-4389	1369	0	70	1	1	1	0	0
TCGA-MP-A4T2	1136	1	71	1	1	1	0	0
TCGA-49-4486	2318	1	72	1	1	1	0	0
TCGA-78-7162	3169	1	75	1	1	1	0	0
TCGA-55-6987	2137	0	77	1	1	1	0	0
TCGA-55-8089	702	1	56	1	1	1	0	0
TCGA-44-6144	407	0	58	1	1	1	0	0
TCGA-64-1676	1728	0	58	1	1	1	0	0
TCGA-99-8032	44	0	61	1	1	1	0	0
TCGA-MN-A4N5	84	0	63	1	1	1	0	0
TCGA-97-A4M2	624	0	66	1	1	1	0	0
TCGA-95-7947	40	0	67	1	1	1	0	0
TCGA-91-6828	323	0	70	1	1	1	0	0
TCGA-95-7944	21	0	71	1	1	1	0	0
TCGA-69-8255	129	0	71	1	1	1	0	0
TCGA-50-8460	829	0	74	1	1	1	0	0
TCGA-55-8090	598	1	80	1	1	1	0	0
TCGA-55-8206	888	0	56	1	1	1	0	0
TCGA-MN-A4N4	1175	0	57	1	1	1	0	0
TCGA-55-8085	904	0	64	1	1	1	0	0
TCGA-86-8669	938	0	64	1	1	1	0	0
TCGA-69-7763	690	0	69	1	1	1	0	0
TCGA-44-A4SS	415	0	73	1	1	1	0	0
TCGA-97-A4M7	629	0	74	1	1	1	0	0
TCGA-69-7764	414	0	75	1	1	1	0	0
TCGA-97-A4M5	634	0	83	1	1	1	0	0
TCGA-55-1592	701	1	65	1	1	2	0	0
TCGA-50-5049	2146	0	70	1	1	2	0	0
TCGA-05-4420	912	0	41	1	1	2	0	0
TCGA-44-2666	97	1	43	1	1	2	0	0
TCGA-78-7535	949	1	45	1	1	2	0	0
TCGA-44-2668	246	0	51	1	1	2	0	0
TCGA-55-6969	1239	0	52	1	1	2	0	0
TCGA-78-7542	321	1	56	1	1	2	0	0
TCGA-35-3615	14	0	57	1	1	2	0	0
TCGA-44-2656	582	0	59	1	1	2	0	0
TCGA-64-5778	926	0	60	1	1	2	0	0
TCGA-64-5774	2550	0	60	1	1	2	0	0
TCGA-78-7163	6812	0	60	1	1	2	0	0
TCGA-86-8673	455	0	61	1	1	2	0	0
TCGA-05-4410	0	0	62	1	1	2	0	0
TCGA-44-2662	480	0	65	1	1	2	0	0
TCGA-78-7152	1202	0	65	1	1	2	0	0
TCGA-NJ-A4YG	1904	0	65	1	1	2	0	0
TCGA-62-A46P	594	1	65	1	1	2	0	0
TCGA-78-7633	994	0	67	1	1	2	0	0
TCGA-05-4249	1523	0	67	1	1	2	0	0
TCGA-MP-A4SV	2620	1	67	1	1	2	0	0
TCGA-05-4422	365	0	68	1	1	2	0	0
TCGA-05-4382	607	0	68	1	1	2	0	0
TCGA-78-7155	1171	1	68	1	1	2	0	0
TCGA-05-4426	791	0	71	1	1	2	0	0
TCGA-50-5066	944	0	72	1	1	2	0	0
TCGA-78-7537	1622	1	72	1	1	2	0	0
TCGA-55-6972	1632	1	72	1	1	2	0	0
TCGA-62-A46S	1653	1	73	1	1	2	0	0
TCGA-05-4403	578	0	76	1	1	2	0	0
TCGA-05-4433	730	0	82	1	1	2	0	0
TCGA-50-5939	460	1	85	1	1	2	0	0
TCGA-86-8358	653	0	44	1	1	2	0	0
TCGA-NJ-A4YP	50	0	52	1	1	2	0	0
TCGA-55-7576	670	0	54	1	1	2	0	0
TCGA-86-8585	353	0	57	1	1	2	0	0
TCGA-44-8120	260	0	58	1	1	2	0	0
TCGA-86-8073	740	0	58	1	1	2	0	0
TCGA-86-7955	508	0	62	1	1	2	0	0
TCGA-44-7671	535	0	64	1	1	2	0	0
TCGA-44-A47B	287	0	79	1	1	2	0	0
TCGA-97-A4LX	614	0	81	1	1	2	0	0
TCGA-86-A4D0	116	1	48	1	2	2	0	0
TCGA-97-8174	164	1	67	1	2	2	0	0
TCGA-55-A48Y	630	0	69	1	2	2	0	0
TCGA-86-7713	422	0	70	1	2	2	0	0
TCGA-73-A9RS	340	1	41	1	2	3	0	0
TCGA-86-A4JF	536	0	56	1	2	3	0	0
TCGA-86-8672	19	1	59	1	2	3	0	0
TCGA-38-4629	864	1	68	1	2	3	0	0
TCGA-62-A472	910	0	70	1	2	3	0	0
TCGA-05-4424	913	0	70	1	2	3	0	0
TCGA-69-7760	202	0	73	1	2	3	0	0
TCGA-44-8119	285	0	73	1	2	3	0	0
TCGA-64-5775	62	1	71	1	3	4	0	0
TCGA-78-7149	1093	0	71	1	3	4	0	0
TCGA-55-6968	1293	1	61	1	4	1	1	0
TCGA-86-7701	474	0	66	1	4	2	1	0
TCGA-78-7167	2681	1	77	1	4	2	1	0
TCGA-55-8094	541	0	51	1	4	2	1	0
TCGA-78-8640	6528	0	59	1	2	1	0	1
TCGA-05-5428	670	0	57	1	2	1	0	1
TCGA-MP-A4SW	1778	1	53	1	2	2	0	1
TCGA-55-1596	2065	0	55	1	2	2	0	1
TCGA-78-7150	666	1	59	1	2	2	0	1
TCGA-55-6975	118	1	61	1	2	2	0	1
TCGA-MP-A4SY	1501	1	61	1	2	2	0	1
TCGA-05-5423	151	0	65	1	2	2	0	1
TCGA-05-4397	731	1	65	1	2	2	0	1
TCGA-05-4432	761	0	66	1	2	2	0	1
TCGA-78-8660	321	1	69	1	2	2	0	1
TCGA-78-7148	626	1	71	1	2	2	0	1
TCGA-64-5815	224	0	74	1	2	2	0	1
TCGA-50-5932	1235	1	75	1	2	2	0	1
TCGA-78-7166	258	1	84	1	2	2	0	1
TCGA-73-4676	164	0	45	1	2	2	0	1
TCGA-86-8279	482	0	46	1	2	2	0	1
TCGA-86-8674	405	0	50	1	2	2	0	1
TCGA-86-6562	376	1	52	1	2	2	0	1
TCGA-L9-A743	664	0	56	1	2	2	0	1
TCGA-MN-A4N1	827	0	60	1	2	2	0	1
TCGA-95-8494	84	0	67	1	2	2	0	1
TCGA-L9-A7SV	565	0	69	1	2	2	0	1
TCGA-86-7711	630	0	70	1	2	2	0	1
TCGA-95-7562	87	1	71	1	2	2	0	1
TCGA-MP-A4TI	429	1	72	1	2	2	0	1
TCGA-86-8055	124	1	79	1	2	2	0	1
TCGA-95-7567	163	0	61	1	2	2	0	1
TCGA-62-A471	1246	0	64	1	2	2	0	1
TCGA-05-5425	882	0	68	1	2	2	0	1
TCGA-44-A47F	337	0	74	1	2	2	0	1
TCGA-73-4675	40	0	59	1	3	3	0	1
TCGA-NJ-A7XG	617	0	49	1	3	4	0	1
TCGA-05-4396	303	1	76	1	3	4	0	1
TCGA-38-4632	1357	1	42	1	4	2	1	1
TCGA-78-7156	976	1	62	1	4	4	1	1
TCGA-55-8512	607	1	41	1	4	1	1	1
TCGA-55-8620	375	1	60	1	4	1	1	1
TCGA-MP-A4TC	74	1	77	1	3	1	0	2
TCGA-50-5930	282	1	47	1	3	2	0	2
TCGA-62-8398	444	1	55	1	3	2	0	2
TCGA-35-5375	264	0	61	1	3	2	0	2
TCGA-62-8399	2696	0	62	1	3	2	0	2
TCGA-05-4384	426	0	66	1	3	2	0	2
TCGA-73-4659	711	1	66	1	3	2	0	2
TCGA-05-5420	457	0	67	1	3	2	0	2
TCGA-55-1594	1178	0	68	1	3	2	0	2
TCGA-MP-A4T8	161	1	68	1	3	2	0	2
TCGA-78-7536	244	1	69	1	3	2	0	2
TCGA-MP-A4TD	307	1	71	1	3	2	0	2
TCGA-50-5072	250	1	74	1	3	2	0	2
TCGA-05-4245	730	0	81	1	3	2	0	2
TCGA-49-6745	522	0	82	1	3	2	0	2
TCGA-44-5643	417	0	53	1	3	2	0	2
TCGA-86-8359	444	1	52	1	3	3	0	2
TCGA-05-5429	275	1	60	1	3	3	0	2
TCGA-05-4418	274	1	69	1	3	3	0	2
TCGA-78-7154	593	1	72	1	3	3	0	2
TCGA-49-4494	1081	1	77	1	3	3	0	2
TCGA-05-4415	91	1	57	1	3	4	0	2
TCGA-50-5933	2393	1	72	1	3	4	0	2
TCGA-05-4395	0	1	76	1	3	4	0	2
TCGA-05-4244	0	0	70	1	4	2	1	2
TCGA-64-1680	1126	0	63	1	4	2	1	2
TCGA-78-7160	678	0	61	1	4	4	1	2
TCGA-97-8171	568	0	81	1	4	2	1	2
