# Supplementary material for: BTN3A2 Expression Is Connected With Favorable Prognosis and High Infiltrating Immune in Lung Adenocarcinoma
Source: Front Genet. 2022 Jul 6;13:848476. doi: 10.3389/fgene.2022.848476 (PMC9298880; doi:10.3389/fgene.2022.848476)
Supplement: Supplementary file 1 [file DataSheet1.ZIP › coxInput.txt]

id	futime	fustat	age	gender	stage	T	M	N	BTN3A2
TCGA-55-8085-01A-11R-2241-07	904	0	64	1	1	1	0	0	17.34475
TCGA-50-5935-01A-11R-1755-07	653	1	86	0	1	1	0	0	5.764252
TCGA-99-8025-01A-11R-2241-07	1060	0	72	0	3	3	0	2	7.070492
TCGA-78-7150-01A-21R-2039-07	666	1	59	1	2	2	0	1	5.433719
TCGA-67-6216-01A-11R-1755-07	141	0	57	0	1	1	0	0	5.07736
TCGA-86-8674-01A-21R-2403-07	405	0	50	1	2	2	0	1	2.520846
TCGA-NJ-A7XG-01A-12R-A39D-07	617	0	49	1	3	4	0	1	4.084445
TCGA-95-7947-01A-11R-2187-07	40	0	67	1	1	1	0	0	6.61153
TCGA-55-8206-01A-11R-2241-07	888	0	56	1	1	1	0	0	8.062887
TCGA-38-4630-01A-01R-1206-07	1073	1	75	0	1	2	0	0	9.233878
TCGA-64-5778-01A-01R-1628-07	926	0	60	1	1	2	0	0	14.34659
TCGA-38-4628-01A-01R-1206-07	1492	1	65	0	2	2	0	1	4.194476
TCGA-50-6590-01A-12R-1858-07	1288	1	72	0	1	2	0	0	18.42962
TCGA-MP-A5C7-01A-11R-A262-07	1862	0	76	0	1	2	0	0	5.340681
TCGA-44-2666-01A-01R-0946-07	97	1	43	1	1	2	0	0	9.136166
TCGA-MP-A4SV-01A-11R-A24X-07	2620	1	67	1	1	2	0	0	9.983408
TCGA-86-6562-01A-11R-1755-07	376	1	52	1	2	2	0	1	5.985577
TCGA-78-7536-01A-11R-2066-07	244	1	69	1	3	2	0	2	3.902778
TCGA-64-1679-01A-21R-2066-07	1686	0	58	0	3	1	0	2	4.824969
TCGA-49-4514-01A-21R-1858-07	1700	0	79	0	1	1	0	0	7.372323
TCGA-38-7271-01A-11R-2039-07	800	1	72	0	1	1	0	0	15.6119
TCGA-44-2662-01B-02R-A277-07	480	0	65	1	1	2	0	0	5.304636
TCGA-86-8280-01A-11R-2287-07	701	0	54	0	2	2	0	0	20.37039
TCGA-73-4670-01A-01R-1206-07	131	0	69	0	4	2	1	0	2.581286
TCGA-05-4432-01A-01R-1206-07	761	0	66	1	2	2	0	1	6.580725
TCGA-44-8119-01A-11R-2241-07	285	0	73	1	2	3	0	0	4.775072
TCGA-86-8671-01A-11R-2403-07	839	0	72	0	2	2	0	1	26.56631
TCGA-44-2668-01A-01R-0946-07	246	0	51	1	1	2	0	0	12.61915
TCGA-99-AA5R-01A-11R-A39D-07	658	0	70	0	1	1	0	0	16.75901
TCGA-49-4494-01A-01R-1206-07	1081	1	77	1	3	3	0	2	7.1195
TCGA-55-A48Y-01A-11R-A24H-07	630	0	69	1	2	2	0	0	5.32919
TCGA-64-1680-01A-02R-0946-07	1126	0	63	1	4	2	1	2	7.579132
TCGA-55-6975-01A-11R-1949-07	118	1	61	1	2	2	0	1	6.965584
TCGA-05-4244-01A-01R-1107-07	0	0	70	1	4	2	1	2	7.332013
TCGA-55-6981-01A-11R-1949-07	1379	1	53	0	3	1	0	2	5.508229
TCGA-50-6592-01A-11R-1755-07	777	1	71	0	1	2	0	0	3.615955
TCGA-05-5429-01A-01R-1628-07	275	1	60	1	3	3	0	2	4.203719
TCGA-55-6984-01A-11R-1949-07	760	1	71	0	2	2	0	1	8.35027
TCGA-35-4122-01A-01R-1107-07	225	0	69	1	1	1	0	0	0.5778652
TCGA-55-A48X-01A-11R-A24H-07	689	0	63	0	2	1	0	1	14.23226
TCGA-97-A4M1-01A-11R-A24X-07	601	0	52	0	1	1	0	0	16.6065
TCGA-97-A4LX-01A-11R-A24X-07	614	0	81	1	1	2	0	0	23.51103
TCGA-05-4415-01A-22R-1858-07	91	1	57	1	3	4	0	2	3.06723
TCGA-44-A4SS-01A-11R-A24X-07	415	0	73	1	1	1	0	0	16.77448
TCGA-50-5939-01A-11R-1628-07	460	1	85	1	1	2	0	0	15.35059
TCGA-05-5425-01A-02R-1628-07	882	0	68	1	2	2	0	1	9.494499
TCGA-05-4384-01A-01R-1755-07	426	0	66	1	3	2	0	2	3.781308
TCGA-62-8397-01A-11R-2326-07	1289	0	70	0	2	3	0	0	7.715125
TCGA-78-8662-01A-11R-2403-07	3361	1	53	0	1	2	0	0	2.604024
TCGA-S2-AA1A-01A-12R-A39D-07	513	0	68	0	1	1	0	0	9.512469
TCGA-35-4123-01A-01R-1107-07	182	0	38	1	1	1	0	0	8.103083
TCGA-53-7624-01A-11R-2066-07	1043	1	40	0	4	2	1	0	14.41663
TCGA-44-2665-01A-01R-0946-07	400	0	55	0	2	2	0	1	16.79206
TCGA-38-4631-01A-01R-1755-07	354	1	72	0	1	2	0	0	3.378587
TCGA-MP-A4TI-01A-21R-A24X-07	429	1	72	1	2	2	0	1	14.18549
TCGA-44-3918-01A-01R-A278-07	197	0	60	0	1	1	0	0	12.22516
TCGA-55-8512-01A-11R-2403-07	607	1	41	1	4	1	1	1	6.621993
TCGA-83-5908-01A-21R-2287-07	824	0	59	0	1	1	0	0	21.48995
TCGA-05-4249-01A-01R-1107-07	1523	0	67	1	1	2	0	0	2.852637
TCGA-50-5066-02A-11R-2090-07	944	0	72	1	1	2	0	0	12.50487
TCGA-64-5775-01A-01R-1628-07	62	1	71	1	3	4	0	0	8.31202
TCGA-69-A59K-01A-11R-A262-07	591	0	60	0	2	3	0	0	6.53667
TCGA-67-3770-01A-01R-0946-07	610	0	70	0	1	1	0	0	10.1087
TCGA-62-A46R-01A-11R-A24H-07	1725	1	54	0	1	2	0	0	11.67216
TCGA-05-4389-01A-01R-1206-07	1369	0	70	1	1	1	0	0	10.69054
TCGA-44-4112-01A-01R-1107-07	370	0	60	0	1	2	0	0	7.678919
TCGA-86-8358-01A-11R-2326-07	653	0	44	1	1	2	0	0	11.18954
TCGA-86-8076-01A-31R-2241-07	489	0	42	1	1	1	0	0	12.37537
TCGA-MP-A4SW-01A-21R-A24X-07	1778	1	53	1	2	2	0	1	10.22613
TCGA-69-7764-01A-11R-2170-07	414	0	75	1	1	1	0	0	8.604559
TCGA-50-5051-01A-21R-1858-07	478	1	42	0	3	2	0	2	4.199954
TCGA-49-4505-01A-01R-1206-07	428	1	61	0	2	2	0	1	12.99093
TCGA-L9-A743-01A-43R-A39D-07	664	0	56	1	2	2	0	1	10.9263
TCGA-95-7567-01A-11R-2066-07	163	0	61	1	2	2	0	1	6.801021
TCGA-05-4427-01A-21R-1858-07	791	0	65	0	2	2	0	1	8.354534
TCGA-55-7995-01A-11R-2187-07	889	0	73	0	1	1	0	0	13.60326
TCGA-55-8090-01A-11R-2241-07	598	1	80	1	1	1	0	0	7.057456
TCGA-05-4250-01A-01R-1107-07	121	1	79	0	3	3	0	1	14.76826
TCGA-MP-A4TA-01A-21R-A24X-07	950	1	75	0	1	1	0	0	16.90842
TCGA-62-A471-01A-12R-A24H-07	1246	0	64	1	2	2	0	1	6.714825
TCGA-78-7145-01A-11R-2039-07	826	1	52	0	4	4	1	1	5.987523
TCGA-67-6215-01A-11R-1755-07	174	0	52	0	1	2	0	0	5.455056
TCGA-L9-A5IP-01A-21R-A39D-07	58	1	40	0	4	3	1	2	6.628958
TCGA-62-8402-01A-11R-2326-07	1498	1	73	0	3	2	0	2	3.576567
TCGA-50-5933-01A-11R-1755-07	2393	1	72	1	3	4	0	2	13.59469
TCGA-55-8208-01A-11R-2241-07	674	0	73	0	1	1	0	0	19.83613
TCGA-73-4675-01A-01R-1206-07	40	0	59	1	3	3	0	1	5.356262
TCGA-44-7670-01A-11R-2066-07	531	0	47	0	2	1	0	1	6.426998
TCGA-44-3917-01B-02R-A277-07	392	0	33	0	1	2	0	0	5.29245
TCGA-73-4676-01A-01R-1755-07	164	0	45	1	2	2	0	1	4.503264
TCGA-05-4382-01A-01R-1206-07	607	0	68	1	1	2	0	0	10.56326
TCGA-55-8620-01A-11R-2403-07	375	1	60	1	4	1	1	1	9.721256
TCGA-50-7109-01A-11R-2039-07	308	1	60	1	1	1	0	0	3.343924
TCGA-MP-A4TC-01A-11R-A24X-07	74	1	77	1	3	1	0	2	7.788687
TCGA-97-8177-01A-11R-2287-07	499	0	59	0	1	2	0	0	12.90615
TCGA-55-8203-01A-11R-2241-07	547	0	69	0	1	1	0	0	9.148993
TCGA-97-8174-01A-11R-2287-07	164	1	67	1	2	2	0	0	9.523372
TCGA-78-7220-01A-11R-2039-07	807	1	53	0	3	2	0	2	2.335154
TCGA-69-7980-01A-11R-2187-07	411	0	70	0	1	1	0	0	13.39983
TCGA-97-7554-01A-11R-2039-07	775	0	83	0	3	2	0	2	12.4126
TCGA-55-8094-01A-11R-2241-07	541	0	51	1	4	2	1	0	3.943492
TCGA-44-2656-01A-02R-0946-07	582	0	59	1	1	2	0	0	20.27863
TCGA-L4-A4E5-01A-11R-A24X-07	578	0	48	0	1	1	0	0	4.295252
TCGA-55-8205-01A-11R-2241-07	599	0	76	0	2	2	0	0	6.814614
TCGA-91-6835-01A-11R-1858-07	79	0	81	0	1	1	0	0	14.5678
TCGA-50-5930-01A-11R-1755-07	282	1	47	1	3	2	0	2	9.263728
TCGA-44-A47B-01A-11R-A24H-07	287	0	79	1	1	2	0	0	1.972401
TCGA-55-7281-01A-11R-2039-07	872	0	70	0	1	1	0	0	8.129543
TCGA-50-5931-01A-11R-1755-07	434	1	75	0	1	2	0	0	5.442843
TCGA-95-7562-01A-11R-2241-07	87	1	71	1	2	2	0	1	9.426937
TCGA-64-1676-01A-01R-0946-07	1728	0	58	1	1	1	0	0	4.239985
TCGA-67-3772-01A-01R-0946-07	573	0	82	0	1	2	0	0	7.626534
TCGA-71-6725-01A-11R-1858-07	256	0	48	0	1	2	0	0	2.608464
TCGA-44-6145-01A-11R-1755-07	328	0	62	0	1	1	0	0	25.07604
TCGA-78-7166-01A-12R-2066-07	258	1	84	1	2	2	0	1	7.986573
TCGA-78-7156-01A-11R-2039-07	976	1	62	1	4	4	1	1	7.775903
TCGA-49-4506-01A-01R-1206-07	999	1	68	0	2	2	0	1	7.53532
TCGA-86-8056-01A-11R-2241-07	139	0	63	0	3	4	0	0	8.6143
TCGA-44-3398-01A-01R-1107-07	253	0	77	0	1	1	0	0	9.199913
TCGA-05-4426-01A-01R-1206-07	791	0	71	1	1	2	0	0	10.18653
TCGA-67-3771-01A-01R-0946-07	610	0	77	0	1	1	0	0	8.320505
TCGA-86-7953-01A-11R-2187-07	591	0	69	0	1	1	0	0	7.1602
TCGA-44-2659-01A-01R-0946-07	529	0	65	0	2	1	0	1	17.1142
TCGA-99-8032-01A-11R-2241-07	44	0	61	1	1	1	0	0	7.040131
TCGA-78-7542-01A-21R-2066-07	321	1	56	1	1	2	0	0	11.31666
TCGA-49-4487-01A-21R-1858-07	855	1	72	0	1	1	0	0	11.87775
TCGA-62-A46Y-01A-11R-A24H-07	414	1	70	0	3	2	0	2	10.90945
TCGA-86-8073-01A-11R-2241-07	740	0	58	1	1	2	0	0	6.133801
TCGA-78-8660-01A-11R-2403-07	321	1	69	1	2	2	0	1	7.671003
TCGA-78-7143-01A-11R-2039-07	4961	1	62	0	1	2	0	0	7.520151
TCGA-78-7158-01A-11R-2039-07	179	1	59	0	3	4	0	2	11.3374
TCGA-78-8640-01A-11R-2403-07	6528	0	59	1	2	1	0	1	7.56185
TCGA-97-A4M0-01A-11R-A24X-07	652	0	60	0	1	2	0	0	16.23363
TCGA-53-7813-01A-11R-2170-07	424	0	51	0	3	4	0	0	12.1089
TCGA-MP-A4SY-01A-21R-A24X-07	1501	1	61	1	2	2	0	1	5.939633
TCGA-73-A9RS-01A-11R-A41B-07	340	1	41	1	2	3	0	0	5.758847
TCGA-05-4417-01A-22R-1858-07	455	0	51	0	1	2	0	0	10.82262
TCGA-53-7626-01A-12R-2066-07	929	1	76	0	2	1	0	1	13.73632
TCGA-69-8255-01A-11R-2287-07	129	0	71	1	1	1	0	0	7.665257
TCGA-97-A4M3-01A-11R-A24X-07	540	0	69	0	1	1	0	0	3.042071
TCGA-NJ-A4YG-01A-22R-A262-07	1904	0	65	1	1	2	0	0	9.154575
TCGA-55-A493-01A-11R-A24H-07	28	0	54	0	1	2	0	0	8.103511
TCGA-86-8075-01A-11R-2241-07	479	0	66	0	1	2	0	0	19.14469
TCGA-95-7944-01A-11R-2187-07	21	0	71	1	1	1	0	0	21.08173
TCGA-55-6986-01A-11R-1949-07	3261	0	74	0	1	2	0	0	7.777364
TCGA-99-8028-01A-11R-2241-07	1118	0	50	0	1	1	0	0	22.1069
TCGA-86-6851-01A-11R-1949-07	179	0	73	0	2	1	0	1	29.02194
TCGA-55-1596-01A-01R-0946-07	2065	0	55	1	2	2	0	1	9.205018
TCGA-49-4486-01A-01R-1206-07	2318	1	72	1	1	1	0	0	3.913215
TCGA-55-8089-01A-11R-2241-07	702	1	56	1	1	1	0	0	28.30809
TCGA-44-5643-01A-01R-1628-07	417	0	53	1	3	2	0	2	4.23034
TCGA-91-6840-01A-11R-1949-07	372	0	59	0	1	1	0	0	3.164034
TCGA-05-5428-01A-01R-1628-07	670	0	57	1	2	1	0	1	2.569358
TCGA-97-A4M7-01A-11R-A24X-07	629	0	74	1	1	1	0	0	18.5286
TCGA-97-A4M6-01A-11R-A24X-07	568	0	45	0	1	1	0	0	18.83499
TCGA-50-6591-01A-11R-1755-07	119	1	63	0	4	2	1	0	6.638696
TCGA-62-8394-01A-11R-2326-07	139	1	65	0	3	4	0	2	14.8161
TCGA-49-4507-01A-01R-1206-07	268	1	73	0	3	3	0	1	19.92092
TCGA-05-4433-01A-22R-1858-07	730	0	82	1	1	2	0	0	18.12109
TCGA-55-6972-01A-11R-1949-07	1632	1	72	1	1	2	0	0	3.034418
TCGA-78-7539-01A-11R-2066-07	327	0	75	0	2	2	0	0	35.88808
TCGA-05-4418-01A-01R-1206-07	274	1	69	1	3	3	0	2	10.68944
TCGA-55-7576-01A-11R-2066-07	670	0	54	1	1	2	0	0	10.07695
TCGA-MP-A4T7-01A-11R-A24X-07	167	1	75	0	4	2	1	0	5.76172
TCGA-95-A4VK-01A-11R-A262-07	651	0	74	0	3	2	0	2	8.310247
TCGA-95-7948-01A-11R-2187-07	133	0	42	0	1	2	0	0	18.85824
TCGA-55-6979-01A-11R-1949-07	237	1	59	0	2	2	0	1	15.8369
TCGA-97-A4M5-01A-11R-A24X-07	634	0	83	1	1	1	0	0	11.93476
TCGA-67-6217-01A-11R-1755-07	422	0	73	0	2	2	0	1	28.86093
TCGA-78-8655-01A-11R-2403-07	2360	0	77	0	1	1	0	0	9.501822
TCGA-78-7535-01A-11R-2066-07	949	1	45	1	1	2	0	0	5.867674
TCGA-44-8117-01A-11R-2241-07	385	0	54	0	1	2	0	0	3.567595
TCGA-50-5941-01A-11R-1755-07	567	0	55	0	3	2	0	2	24.47133
TCGA-05-4397-01A-01R-1206-07	731	1	65	1	2	2	0	1	9.809489
TCGA-86-A4P7-01A-11R-A24X-07	415	0	63	0	1	2	0	0	9.641666
TCGA-86-8669-01A-11R-2403-07	938	0	64	1	1	1	0	0	6.997837
TCGA-38-4632-01A-01R-1755-07	1357	1	42	1	4	2	1	1	4.764254
TCGA-35-5375-01A-01R-1628-07	264	0	61	1	3	2	0	2	8.775224
TCGA-44-7672-01A-11R-2066-07	418	0	52	0	1	1	0	0	22.16619
TCGA-50-6594-01A-11R-1755-07	370	1	79	0	3	3	0	2	10.05291
TCGA-4B-A93V-01A-11R-A39D-07	254	0	52	0	1	1	0	0	3.075444
TCGA-55-7910-01A-11R-2170-07	1040	0	50	0	2	2	0	0	4.812127
TCGA-78-7154-01A-11R-2039-07	593	1	72	1	3	3	0	2	5.336605
TCGA-95-8494-01A-11R-2326-07	84	0	67	1	2	2	0	1	8.06124
TCGA-05-5423-01A-01R-1628-07	151	0	65	1	2	2	0	1	5.451674
TCGA-78-7155-01A-11R-2039-07	1171	1	68	1	1	2	0	0	1.71882
TCGA-64-5781-01A-01R-1628-07	1202	0	55	0	1	2	0	0	15.90694
TCGA-55-A57B-01A-12R-A39D-07	546	0	80	0	1	1	0	0	10.9039
TCGA-64-5815-01A-01R-1628-07	224	0	74	1	2	2	0	1	11.48003
TCGA-MP-A4TF-01A-11R-A262-07	336	1	58	0	2	2	0	0	12.35312
TCGA-05-4434-01A-01R-1206-07	457	1	67	0	4	4	1	1	19.09016
TCGA-NJ-A4YF-01A-12R-A262-07	2161	0	50	0	1	1	0	0	2.034447
TCGA-69-7760-01A-11R-2170-07	202	0	73	1	2	3	0	0	4.272535
TCGA-49-4510-01A-01R-1206-07	896	1	51	0	2	2	0	1	2.780261
TCGA-62-8398-01A-11R-2326-07	444	1	55	1	3	2	0	2	12.79405
TCGA-67-3774-01A-01R-0946-07	385	0	73	0	1	2	0	0	9.449698
TCGA-97-A4M2-01A-12R-A24X-07	624	0	66	1	1	1	0	0	12.31164
TCGA-64-1677-01A-01R-0946-07	628	1	77	0	3	2	0	2	8.78011
TCGA-MN-A4N1-01A-11R-A24X-07	827	0	60	1	2	2	0	1	2.369589
TCGA-05-4396-01A-21R-1858-07	303	1	76	1	3	4	0	1	5.224929
TCGA-67-3773-01A-01R-0946-07	427	0	84	0	1	2	0	0	16.7342
TCGA-62-A472-01A-11R-A24H-07	910	0	70	1	2	3	0	0	6.499082
TCGA-50-8460-01A-11R-2326-07	829	0	74	1	1	1	0	0	13.86776
TCGA-L9-A7SV-01A-11R-A39D-07	565	0	69	1	2	2	0	1	5.772956
TCGA-05-4395-01A-01R-1206-07	0	1	76	1	3	4	0	2	1.833288
TCGA-86-7955-01A-11R-2187-07	508	0	62	1	1	2	0	0	4.137169
TCGA-86-8074-01A-11R-2241-07	24	0	62	0	2	1	0	1	16.91859
TCGA-50-6595-01A-12R-1858-07	189	1	74	0	3	2	0	2	17.49643
TCGA-99-7458-01A-11R-2039-07	392	0	74	0	3	4	0	0	17.43131
TCGA-78-7149-01A-11R-2039-07	1093	0	71	1	3	4	0	0	8.56676
TCGA-55-6982-01A-11R-1949-07	995	1	79	0	2	2	0	1	7.753352
TCGA-55-1594-01A-01R-0946-07	1178	0	68	1	3	2	0	2	2.861126
TCGA-35-3615-01A-01R-0946-07	14	0	57	1	1	2	0	0	3.433116
TCGA-44-7671-01A-11R-2066-07	535	0	64	1	1	2	0	0	4.220216
TCGA-05-4403-01A-01R-1206-07	578	0	76	1	1	2	0	0	10.65939
TCGA-55-7574-01A-11R-2039-07	995	1	64	0	1	2	0	0	16.77027
TCGA-69-7763-01A-11R-2170-07	690	0	69	1	1	1	0	0	6.294046
TCGA-62-8395-01A-11R-2326-07	1216	0	80	0	2	3	0	0	2.654643
TCGA-86-7713-01A-11R-2066-07	422	0	70	1	2	2	0	0	3.009262
TCGA-62-A46S-01A-11R-A24H-07	1653	1	73	1	1	2	0	0	5.571476
TCGA-55-1592-01A-01R-0946-07	701	1	65	1	1	2	0	0	4.487354
TCGA-55-6968-01A-11R-1949-07	1293	1	61	1	4	1	1	0	11.29388
TCGA-44-2655-01A-01R-0946-07	575	0	65	0	1	1	0	0	6.758533
TCGA-50-6597-01A-11R-1858-07	1268	1	79	0	1	2	0	0	16.10112
TCGA-MN-A4N4-01A-12R-A24X-07	1175	0	57	1	1	1	0	0	4.684354
TCGA-NJ-A4YP-01A-11R-A262-07	50	0	52	1	1	2	0	0	13.07064
TCGA-86-8359-01A-11R-2326-07	444	1	52	1	3	3	0	2	6.297552
TCGA-62-A46O-01A-11R-A24H-07	1454	1	65	0	1	2	0	0	4.362677
TCGA-50-5055-01A-01R-1628-07	1830	1	79	0	2	1	0	1	12.2617
TCGA-55-6980-01A-11R-1949-07	2109	0	56	1	1	1	0	0	19.49932
TCGA-50-5049-01A-01R-1628-07	2146	0	70	1	1	2	0	0	14.88177
TCGA-44-A47G-01A-21R-A24H-07	351	0	73	0	1	1	0	0	15.3819
TCGA-05-4390-01A-02R-1755-07	1126	0	58	0	1	2	0	0	2.694304
TCGA-73-4658-01A-01R-1755-07	1600	1	80	0	1	2	0	0	3.706679
TCGA-05-5715-01A-01R-1628-07	62	0	69	0	1	2	0	0	5.371034
TCGA-71-8520-01A-11R-2403-07	210	1	60	0	1	2	0	0	9.267154
TCGA-78-7160-01A-11R-2039-07	678	0	61	1	4	4	1	2	7.533462
TCGA-97-8171-01A-11R-2287-07	568	0	81	1	4	2	1	2	5.036223
TCGA-05-4405-01A-21R-1858-07	610	0	74	0	1	2	0	0	5.684404
TCGA-50-6593-01A-11R-1755-07	336	1	49	0	3	1	0	2	5.171041
TCGA-64-5774-01A-01R-1628-07	2550	0	60	1	1	2	0	0	5.113204
TCGA-86-A4D0-01A-11R-A24H-07	116	1	48	1	2	2	0	0	4.915834
TCGA-38-4629-01A-02R-1206-07	864	1	68	1	2	3	0	0	11.28405
TCGA-73-7499-01A-11R-2187-07	715	0	81	0	1	2	0	0	18.96988
TCGA-44-2661-01A-01R-1107-07	446	0	69	0	1	1	0	0	14.23541
TCGA-05-4424-01A-22R-1858-07	913	0	70	1	2	3	0	0	6.756738
TCGA-86-8055-01A-11R-2241-07	124	1	79	1	2	2	0	1	10.33804
TCGA-78-7161-01A-11R-2039-07	215	0	69	0	2	3	0	0	4.513001
TCGA-50-6673-01A-11R-1949-07	22	1	84	0	1	1	0	0	8.650042
TCGA-62-A46V-01A-11R-A24H-07	2199	0	78	0	1	2	0	0	5.227045
TCGA-50-5044-01A-21R-1858-07	624	1	72	0	3	4	0	1	10.46096
TCGA-78-7163-01A-12R-2066-07	6812	0	60	1	1	2	0	0	15.56717
TCGA-86-8672-01A-21R-2403-07	19	1	59	1	2	3	0	0	14.92238
TCGA-78-7167-01A-11R-2066-07	2681	1	77	1	4	2	1	0	3.231597
TCGA-62-8399-01A-21R-2326-07	2696	0	62	1	3	2	0	2	4.404487
TCGA-49-4490-01A-21R-1858-07	385	1	45	0	3	3	0	2	11.88395
TCGA-78-7153-01A-11R-2039-07	760	0	65	0	1	2	0	0	5.990047
TCGA-05-5420-01A-01R-1628-07	457	0	67	1	3	2	0	2	7.090885
TCGA-MP-A4TH-01A-31R-A262-07	446	0	70	0	1	1	0	0	7.112489
TCGA-L4-A4E6-01A-11R-A24H-07	435	0	67	1	1	1	0	0	11.22224
TCGA-44-3396-01A-01R-1206-07	411	0	74	0	3	2	0	2	9.893627
TCGA-86-A4JF-01A-11R-A24X-07	536	0	56	1	2	3	0	0	6.589781
TCGA-50-5072-01A-21R-1858-07	250	1	74	1	3	2	0	2	7.438984
TCGA-MP-A4T8-01A-11R-A24X-07	161	1	68	1	3	2	0	2	3.403079
TCGA-55-6987-01A-11R-1949-07	2137	0	77	1	1	1	0	0	19.55409
TCGA-50-5942-01A-21R-1755-07	883	0	67	0	1	1	0	0	8.18817
TCGA-69-7973-01A-11R-2187-07	230	0	42	0	1	2	0	0	3.703828
TCGA-73-4659-01A-01R-1206-07	711	1	66	1	3	2	0	2	4.564432
TCGA-86-8585-01A-11R-2403-07	353	0	57	1	1	2	0	0	7.715164
TCGA-78-7537-01A-11R-2066-07	1622	1	72	1	1	2	0	0	8.060658
TCGA-05-4422-01A-01R-1206-07	365	0	68	1	1	2	0	0	15.33204
TCGA-38-4627-01A-01R-1206-07	1147	1	64	0	2	1	0	1	10.06942
TCGA-NJ-A4YQ-01A-11R-A262-07	886	0	69	0	1	1	0	0	19.23445
TCGA-86-7701-01A-11R-2170-07	474	0	66	1	4	2	1	0	12.60928
TCGA-73-4666-01A-01R-1206-07	800	0	52	0	4	1	1	0	12.1163
TCGA-86-8279-01A-11R-2287-07	482	0	46	1	2	2	0	1	4.413459
TCGA-86-8668-01A-11R-2403-07	423	0	61	0	1	1	0	0	14.15887
TCGA-86-7711-01A-11R-2066-07	630	0	70	1	2	2	0	1	7.856558
TCGA-49-4501-01A-01R-1206-07	1421	1	67	0	1	2	0	0	6.653539
TCGA-44-6774-01A-21R-1858-07	361	0	56	0	3	1	0	2	6.568827
TCGA-97-8175-01A-11R-2287-07	551	0	55	0	1	2	0	0	7.759032
TCGA-73-4662-01A-01R-1206-07	912	0	65	0	1	1	0	0	10.80872
TCGA-78-7152-01A-11R-2039-07	1202	0	65	1	1	2	0	0	5.643686
TCGA-64-1681-01A-11R-2066-07	1167	1	61	0	1	1	0	0	15.49559
TCGA-MN-A4N5-01A-11R-A24X-07	84	0	63	1	1	1	0	0	11.32276
TCGA-05-4425-01A-01R-1755-07	669	0	70	0	4	2	1	0	15.14532
TCGA-50-8457-01A-11R-2326-07	779	0	63	0	1	1	0	0	9.371607
TCGA-38-4625-01A-01R-1206-07	2973	0	66	0	1	2	0	0	5.03415
TCGA-55-8616-01A-11R-2403-07	48	0	58	0	1	2	0	0	4.278852
TCGA-78-7540-01A-11R-2066-07	881	0	66	0	1	2	0	0	10.91914
TCGA-44-8120-01A-11R-2241-07	260	0	58	1	1	2	0	0	7.397731
TCGA-MP-A4TD-01A-32R-A262-07	307	1	71	1	3	2	0	2	7.192923
TCGA-44-7661-01A-11R-2066-07	366	0	69	0	1	2	0	0	13.02499
TCGA-86-8673-01A-11R-2403-07	455	0	61	1	1	2	0	0	8.521046
TCGA-73-4668-01A-01R-1206-07	467	0	66	0	2	2	0	1	4.100311
TCGA-50-5932-01A-11R-1755-07	1235	1	75	1	2	2	0	1	5.989159
TCGA-86-7714-01A-12R-2170-07	625	1	61	0	3	1	0	2	6.336005
TCGA-95-A4VN-01A-11R-A262-07	553	0	62	0	2	2	0	1	9.742447
TCGA-78-7633-01A-11R-2066-07	994	0	67	1	1	2	0	0	6.681308
TCGA-62-A46P-01A-11R-A24H-07	594	1	65	1	1	2	0	0	4.948533
TCGA-MP-A4T4-01A-11R-A262-07	2617	1	68	0	2	2	0	1	19.70815
TCGA-78-7146-01A-11R-2039-07	173	1	71	0	3	2	0	2	6.5706
TCGA-78-7162-01A-21R-2066-07	3169	1	75	1	1	1	0	0	13.95915
TCGA-73-7498-01A-12R-2187-07	1189	0	58	0	1	1	0	0	6.60567
TCGA-44-3919-01A-02R-1107-07	190	0	71	0	1	1	0	0	16.03127
TCGA-78-7147-01A-11R-2039-07	586	1	67	0	2	2	0	1	32.91841
TCGA-05-4430-01A-02R-1206-07	761	0	59	0	1	2	0	0	6.337468
TCGA-86-A456-01A-11R-A24H-07	405	0	78	0	1	1	0	0	15.36869
TCGA-05-4410-01A-21R-1858-07	0	0	62	1	1	2	0	0	14.39776
TCGA-05-4420-01A-01R-1206-07	912	0	41	1	1	2	0	0	1.345624
TCGA-05-4398-01A-01R-1206-07	1431	0	47	0	3	4	0	3	8.430986
TCGA-78-7148-01A-11R-2039-07	626	1	71	1	2	2	0	1	8.566539
TCGA-86-7954-01A-11R-2187-07	605	0	68	0	1	2	0	0	20.10697
TCGA-78-8648-01A-11R-2403-07	1209	1	58	0	2	3	0	0	14.7043
TCGA-49-6745-01A-11R-1858-07	522	0	82	1	3	2	0	2	12.14447
TCGA-91-6828-01A-11R-1858-07	323	0	70	1	1	1	0	0	10.79309
