# Supplementary material for: BTN3A2 Expression Is Connected With Favorable Prognosis and High Infiltrating Immune in Lung Adenocarcinoma
Source: Front Genet. 2022 Jul 6;13:848476. doi: 10.3389/fgene.2022.848476 (PMC9298880; doi:10.3389/fgene.2022.848476)
Supplement: Supplementary file 1 [file DataSheet1.ZIP › multiCox.xls]

id	HR	HR.95L	HR.95H	pvalue
age	1.00687005184236	0.987615728611927	1.02649975281569	0.487060376862648
gender	0.93168212435168	0.638379398946079	1.35974247018234	0.713724639975633
stage	1.96408543409959	1.24144123669484	3.10738154849163	0.00392706811784462
T	1.17805405758015	0.929963392778243	1.49232902430169	0.174415712783622
M	0.393485987383684	0.123790215304595	1.25075493152943	0.113933620572414
N	1.01726434618163	0.691804606344466	1.49583674425127	0.930662761666817
BTN3A2	1.07930155556544	0.83131114337065	1.40127057977688	0.566689973081044
