# Supplementary material for: BTN3A2 Expression Is Connected With Favorable Prognosis and High Infiltrating Immune in Lung Adenocarcinoma
Source: Front Genet. 2022 Jul 6;13:848476. doi: 10.3389/fgene.2022.848476 (PMC9298880; doi:10.3389/fgene.2022.848476)
Supplement: Supplementary file 1 [file DataSheet1.ZIP › singleGene.txt]

ID	BTN3A2	Type
TCGA-49-6743-11A-01R-1858-07	8.776271	Normal
TCGA-91-6836-11A-01R-1858-07	14.02421	Normal
TCGA-91-6849-11A-01R-1949-07	12.24142	Normal
TCGA-55-6986-11A-01R-1949-07	21.65127	Normal
TCGA-44-2661-11A-01R-1758-07	14.92974	Normal
TCGA-44-6777-11A-01R-1858-07	16.48518	Normal
TCGA-91-6829-11A-01R-1858-07	1.164407	Normal
TCGA-50-6595-11A-01R-1858-07	22.46698	Normal
TCGA-49-6744-11A-01R-1858-07	14.67992	Normal
TCGA-44-6146-11A-01R-1858-07	10.38487	Normal
TCGA-44-5645-11A-01R-1628-07	20.477	Normal
TCGA-55-6981-11A-01R-1949-07	12.88581	Normal
TCGA-50-5932-11A-01R-1755-07	12.53173	Normal
TCGA-55-6984-11A-01R-1949-07	15.12365	Normal
TCGA-55-6983-11A-01R-1949-07	10.58346	Normal
TCGA-91-6835-11A-01R-1858-07	13.81787	Normal
TCGA-50-5933-11A-01R-1755-07	10.68565	Normal
TCGA-49-4490-11A-01R-1858-07	15.70911	Normal
TCGA-44-6148-11A-01R-1858-07	8.49599	Normal
TCGA-55-6970-11A-01R-1949-07	23.76484	Normal
TCGA-38-4626-11A-01R-1758-07	10.13004	Normal
TCGA-49-4512-11A-01R-1858-07	15.27692	Normal
TCGA-50-5936-11A-01R-1628-07	14.95253	Normal
TCGA-91-6831-11A-02R-1858-07	9.190592	Normal
TCGA-44-6144-11A-01R-1755-07	14.9819	Normal
TCGA-44-3398-11B-01R-1758-07	16.86893	Normal
TCGA-55-6982-11A-01R-1949-07	12.18166	Normal
TCGA-91-6828-11A-01R-1858-07	12.98444	Normal
TCGA-73-4676-11A-01R-1755-07	13.00147	Normal
TCGA-55-6972-11A-01R-1949-07	19.39017	Normal
TCGA-44-6147-11A-01R-1858-07	9.415158	Normal
TCGA-44-6145-11A-01R-1858-07	11.22389	Normal
TCGA-44-2668-11A-01R-1758-07	6.60096	Normal
TCGA-50-5931-11A-01R-1858-07	12.02634	Normal
TCGA-44-6776-11A-01R-1858-07	16.08582	Normal
TCGA-44-6778-11A-01R-1858-07	11.07372	Normal
TCGA-38-4627-11A-01R-1758-07	10.09473	Normal
TCGA-55-6980-11A-01R-1949-07	19.14404	Normal
TCGA-44-3396-11A-01R-1758-07	14.71292	Normal
TCGA-50-5935-11A-01R-1858-07	6.966288	Normal
TCGA-50-5930-11A-01R-1755-07	9.541343	Normal
TCGA-55-6969-11A-01R-1949-07	5.695332	Normal
TCGA-44-2655-11A-01R-1758-07	8.850195	Normal
TCGA-55-6985-11A-01R-1949-07	13.55983	Normal
TCGA-44-2657-11A-01R-1758-07	7.0313	Normal
TCGA-49-6742-11A-01R-1858-07	8.518997	Normal
TCGA-55-6968-11A-01R-1949-07	10.82738	Normal
TCGA-49-6745-11A-01R-1858-07	15.65495	Normal
TCGA-38-4625-11A-01R-1758-07	5.013784	Normal
TCGA-44-2662-11A-01R-1758-07	13.81103	Normal
TCGA-38-4632-11A-01R-1755-07	13.24739	Normal
TCGA-44-2665-11A-01R-1758-07	11.02293	Normal
TCGA-91-6847-11A-01R-1949-07	9.349796	Normal
TCGA-55-6975-11A-01R-1949-07	11.29649	Normal
TCGA-55-6979-11A-01R-1949-07	17.32008	Normal
TCGA-50-5939-11A-01R-1628-07	10.26749	Normal
TCGA-49-6761-11A-01R-1949-07	15.56132	Normal
TCGA-55-6978-11A-01R-1949-07	8.914441	Normal
TCGA-55-6971-11A-01R-1949-07	12.35517	Normal
TCGA-86-A4P8-01A-11R-A24X-07	20.14743	Tumor
TCGA-55-8085-01A-11R-2241-07	17.34475	Tumor
TCGA-55-A490-01A-11R-A466-07	3.4409	Tumor
TCGA-50-5935-01A-11R-1755-07	5.764252	Tumor
TCGA-99-8025-01A-11R-2241-07	7.070492	Tumor
TCGA-55-8301-01A-11R-2287-07	21.64535	Tumor
TCGA-78-7150-01A-21R-2039-07	5.433719	Tumor
TCGA-55-7994-01A-11R-2187-07	27.17612	Tumor
TCGA-44-A47A-01A-21R-A24H-07	11.47691	Tumor
TCGA-67-6216-01A-11R-1755-07	5.07736	Tumor
TCGA-86-8674-01A-21R-2403-07	2.520846	Tumor
TCGA-NJ-A7XG-01A-12R-A39D-07	4.084445	Tumor
TCGA-95-7947-01A-11R-2187-07	6.61153	Tumor
TCGA-93-A4JQ-01A-11R-A24X-07	15.23009	Tumor
TCGA-75-7027-01A-11R-1949-07	3.467351	Tumor
TCGA-55-8206-01A-11R-2241-07	8.062887	Tumor
TCGA-95-7039-01A-11R-1949-07	3.934373	Tumor
TCGA-38-4630-01A-01R-1206-07	9.233878	Tumor
TCGA-64-5778-01A-01R-1628-07	14.34659	Tumor
TCGA-38-4628-01A-01R-1206-07	4.194476	Tumor
TCGA-91-6836-01A-21R-1858-07	9.880527	Tumor
TCGA-50-6590-01A-12R-1858-07	18.42962	Tumor
TCGA-MP-A5C7-01A-11R-A262-07	5.340681	Tumor
TCGA-44-2666-01A-01R-0946-07	9.136166	Tumor
TCGA-50-5936-01A-11R-1628-07	9.18181	Tumor
TCGA-97-7546-01A-11R-2039-07	12.91375	Tumor
TCGA-55-7816-01A-11R-2170-07	29.65528	Tumor
TCGA-97-8172-01A-11R-2287-07	9.768781	Tumor
TCGA-MP-A4SV-01A-11R-A24X-07	9.983408	Tumor
TCGA-80-5611-01A-01R-1628-07	4.221046	Tumor
TCGA-86-6562-01A-11R-1755-07	5.985577	Tumor
TCGA-97-8176-01A-11R-2403-07	4.74743	Tumor
TCGA-78-7536-01A-11R-2066-07	3.902778	Tumor
TCGA-64-1679-01A-21R-2066-07	4.824969	Tumor
TCGA-44-6775-01C-02R-A277-07	8.231752	Tumor
TCGA-49-4514-01A-21R-1858-07	7.372323	Tumor
TCGA-49-AARO-01A-12R-A41B-07	8.444922	Tumor
TCGA-78-7159-01A-11R-2039-07	5.770779	Tumor
TCGA-55-8087-01A-11R-2241-07	2.554171	Tumor
TCGA-69-7979-01A-11R-2187-07	4.795112	Tumor
TCGA-38-A44F-01A-11R-A24H-07	10.1951	Tumor
TCGA-38-7271-01A-11R-2039-07	15.6119	Tumor
TCGA-44-2662-01B-02R-A277-07	5.304636	Tumor
TCGA-86-8280-01A-11R-2287-07	20.37039	Tumor
TCGA-73-4670-01A-01R-1206-07	2.581286	Tumor
TCGA-97-7937-01A-11R-2170-07	4.44435	Tumor
TCGA-49-4488-01A-01R-1755-07	8.427871	Tumor
TCGA-05-4432-01A-01R-1206-07	6.580725	Tumor
TCGA-44-8119-01A-11R-2241-07	4.775072	Tumor
TCGA-86-8671-01A-11R-2403-07	26.56631	Tumor
TCGA-44-2668-01A-01R-0946-07	12.61915	Tumor
TCGA-99-AA5R-01A-11R-A39D-07	16.75901	Tumor
TCGA-44-6776-01A-11R-1858-07	6.609845	Tumor
TCGA-49-4494-01A-01R-1206-07	7.1195	Tumor
TCGA-55-A48Y-01A-11R-A24H-07	5.32919	Tumor
TCGA-64-1680-01A-02R-0946-07	7.579132	Tumor
TCGA-55-6975-01A-11R-1949-07	6.965584	Tumor
TCGA-J2-8192-01A-11R-2241-07	12.1754	Tumor
TCGA-05-4244-01A-01R-1107-07	7.332013	Tumor
TCGA-55-6981-01A-11R-1949-07	5.508229	Tumor
TCGA-55-A494-01A-11R-A24X-07	0.6376285	Tumor
TCGA-50-6592-01A-11R-1755-07	3.615955	Tumor
TCGA-50-8459-01A-11R-2326-07	8.184309	Tumor
TCGA-55-8507-01A-11R-2403-07	3.905429	Tumor
TCGA-05-5429-01A-01R-1628-07	4.203719	Tumor
TCGA-55-6984-01A-11R-1949-07	8.35027	Tumor
TCGA-35-4122-01A-01R-1107-07	0.5778652	Tumor
TCGA-55-A48X-01A-11R-A24H-07	14.23226	Tumor
TCGA-64-1678-01A-01R-0946-07	0.1580842	Tumor
TCGA-97-A4M1-01A-11R-A24X-07	16.6065	Tumor
TCGA-97-A4LX-01A-11R-A24X-07	23.51103	Tumor
TCGA-05-4415-01A-22R-1858-07	3.06723	Tumor
TCGA-91-8499-01A-11R-2403-07	4.480969	Tumor
TCGA-44-A4SS-01A-11R-A24X-07	16.77448	Tumor
TCGA-50-5939-01A-11R-1628-07	15.35059	Tumor
TCGA-05-5425-01A-02R-1628-07	9.494499	Tumor
TCGA-44-7669-01A-21R-2066-07	10.85756	Tumor
TCGA-05-4384-01A-01R-1755-07	3.781308	Tumor
TCGA-62-8397-01A-11R-2326-07	7.715125	Tumor
TCGA-62-A470-01A-11R-A24H-07	3.408058	Tumor
TCGA-55-8299-01A-11R-2287-07	9.668241	Tumor
TCGA-44-5644-01A-21R-2039-07	3.879796	Tumor
TCGA-44-2668-01A-01R-A278-07	12.66288	Tumor
TCGA-78-8662-01A-11R-2403-07	2.604024	Tumor
TCGA-S2-AA1A-01A-12R-A39D-07	9.512469	Tumor
TCGA-35-4123-01A-01R-1107-07	8.103083	Tumor
TCGA-53-7624-01A-11R-2066-07	14.41663	Tumor
TCGA-95-8039-01A-11R-2241-07	12.13809	Tumor
TCGA-55-A4DG-01A-11R-A24H-07	10.31526	Tumor
TCGA-44-2665-01A-01R-0946-07	16.79206	Tumor
TCGA-38-4631-01A-01R-1755-07	3.378587	Tumor
TCGA-55-A4DF-01A-11R-A24H-07	24.97189	Tumor
TCGA-NJ-A55R-01A-11R-A262-07	10.02891	Tumor
TCGA-MP-A4TI-01A-21R-A24X-07	14.18549	Tumor
TCGA-55-A491-01A-11R-A24H-07	3.243166	Tumor
TCGA-44-3918-01A-01R-A278-07	12.22516	Tumor
TCGA-69-7765-01A-11R-2170-07	11.30562	Tumor
TCGA-97-7547-01A-11R-2039-07	5.920831	Tumor
TCGA-49-6744-01A-11R-1858-07	16.24078	Tumor
TCGA-55-8512-01A-11R-2403-07	6.621993	Tumor
TCGA-83-5908-01A-21R-2287-07	21.48995	Tumor
TCGA-49-6767-01A-11R-1858-07	16.32794	Tumor
TCGA-05-4249-01A-01R-1107-07	2.852637	Tumor
TCGA-50-5066-02A-11R-2090-07	12.50487	Tumor
TCGA-64-5775-01A-01R-1628-07	8.31202	Tumor
TCGA-69-A59K-01A-11R-A262-07	6.53667	Tumor
TCGA-67-3770-01A-01R-0946-07	10.1087	Tumor
TCGA-62-A46R-01A-11R-A24H-07	11.67216	Tumor
TCGA-05-4389-01A-01R-1206-07	10.69054	Tumor
TCGA-44-4112-01A-01R-1107-07	7.678919	Tumor
TCGA-55-8508-01A-11R-2403-07	7.3372	Tumor
TCGA-86-8358-01A-11R-2326-07	11.18954	Tumor
TCGA-86-8076-01A-31R-2241-07	12.37537	Tumor
TCGA-MP-A4SW-01A-21R-A24X-07	10.22613	Tumor
TCGA-69-7764-01A-11R-2170-07	8.604559	Tumor
TCGA-50-5051-01A-21R-1858-07	4.199954	Tumor
TCGA-49-4505-01A-01R-1206-07	12.99093	Tumor
TCGA-L9-A743-01A-43R-A39D-07	10.9263	Tumor
TCGA-95-7567-01A-11R-2066-07	6.801021	Tumor
TCGA-44-5645-01B-04R-A277-07	9.913267	Tumor
TCGA-05-4427-01A-21R-1858-07	8.354534	Tumor
TCGA-MP-A4T6-01A-32R-A262-07	7.718216	Tumor
TCGA-49-AAQV-01A-11R-A39D-07	6.620212	Tumor
TCGA-55-7995-01A-11R-2187-07	13.60326	Tumor
TCGA-55-8090-01A-11R-2241-07	7.057456	Tumor
TCGA-55-7903-01A-11R-2170-07	17.31743	Tumor
TCGA-69-7761-01A-11R-2170-07	17.26591	Tumor
TCGA-05-4250-01A-01R-1107-07	14.76826	Tumor
TCGA-MP-A4TA-01A-21R-A24X-07	16.90842	Tumor
TCGA-62-A471-01A-12R-A24H-07	6.714825	Tumor
TCGA-MP-A4TJ-01A-51R-A262-07	9.306201	Tumor
TCGA-78-7145-01A-11R-2039-07	5.987523	Tumor
TCGA-67-6215-01A-11R-1755-07	5.455056	Tumor
TCGA-55-6642-01A-11R-1858-07	12.68274	Tumor
TCGA-L9-A5IP-01A-21R-A39D-07	6.628958	Tumor
TCGA-62-8402-01A-11R-2326-07	3.576567	Tumor
TCGA-50-5933-01A-11R-1755-07	13.59469	Tumor
TCGA-44-6146-01A-11R-A278-07	5.880485	Tumor
TCGA-55-8208-01A-11R-2241-07	19.83613	Tumor
TCGA-73-4675-01A-01R-1206-07	5.356262	Tumor
TCGA-44-7670-01A-11R-2066-07	6.426998	Tumor
TCGA-49-AARR-01A-11R-A41B-07	9.198127	Tumor
TCGA-55-7914-01A-11R-2170-07	14.76212	Tumor
TCGA-44-3918-01B-02R-A277-07	10.93882	Tumor
TCGA-L9-A50W-01A-12R-A39D-07	8.363301	Tumor
TCGA-44-3917-01B-02R-A277-07	5.29245	Tumor
TCGA-73-4676-01A-01R-1755-07	4.503264	Tumor
TCGA-86-8054-01A-11R-2241-07	2.605669	Tumor
TCGA-93-A4JP-01A-11R-A24X-07	13.61929	Tumor
TCGA-50-5068-01A-01R-1628-07	6.108588	Tumor
TCGA-55-6712-01A-11R-1858-07	24.24786	Tumor
TCGA-05-4382-01A-01R-1206-07	10.56326	Tumor
TCGA-O1-A52J-01A-11R-A262-07	3.9404	Tumor
TCGA-97-7938-01A-11R-2170-07	7.240609	Tumor
TCGA-91-6831-01A-11R-1858-07	3.211098	Tumor
TCGA-55-8620-01A-11R-2403-07	9.721256	Tumor
TCGA-50-7109-01A-11R-2039-07	3.343924	Tumor
TCGA-MP-A4TC-01A-11R-A24X-07	7.788687	Tumor
TCGA-97-8177-01A-11R-2287-07	12.90615	Tumor
TCGA-55-8203-01A-11R-2241-07	9.148993	Tumor
TCGA-95-7043-01A-11R-1949-07	2.82091	Tumor
TCGA-44-6147-01A-11R-1755-07	9.911131	Tumor
TCGA-97-8174-01A-11R-2287-07	9.523372	Tumor
TCGA-44-6778-01A-11R-1858-07	11.55582	Tumor
TCGA-55-5899-01A-11R-1628-07	10.78513	Tumor
TCGA-78-7220-01A-11R-2039-07	2.335154	Tumor
TCGA-55-7725-01A-11R-2170-07	11.06481	Tumor
TCGA-75-6207-01A-11R-1755-07	11.66607	Tumor
TCGA-69-7980-01A-11R-2187-07	13.39983	Tumor
TCGA-44-2657-01A-01R-1107-07	10.28652	Tumor
TCGA-91-6847-01A-11R-1949-07	5.988843	Tumor
TCGA-97-7554-01A-11R-2039-07	12.4126	Tumor
TCGA-05-4402-01A-01R-1206-07	8.123987	Tumor
TCGA-55-8094-01A-11R-2241-07	3.943492	Tumor
TCGA-44-2656-01A-02R-0946-07	20.27863	Tumor
TCGA-55-7570-01A-11R-2039-07	9.095408	Tumor
TCGA-L4-A4E5-01A-11R-A24X-07	4.295252	Tumor
TCGA-55-8205-01A-11R-2241-07	6.814614	Tumor
TCGA-91-6835-01A-11R-1858-07	14.5678	Tumor
TCGA-50-5930-01A-11R-1755-07	9.263728	Tumor
TCGA-44-A47B-01A-11R-A24H-07	1.972401	Tumor
TCGA-44-3918-01A-01R-1107-07	11.69697	Tumor
TCGA-75-7031-01A-11R-1949-07	4.586101	Tumor
TCGA-55-8614-01A-11R-2403-07	7.739044	Tumor
TCGA-55-7281-01A-11R-2039-07	8.129543	Tumor
TCGA-50-5931-01A-11R-1755-07	5.442843	Tumor
TCGA-95-7562-01A-11R-2241-07	9.426937	Tumor
TCGA-64-1676-01A-01R-0946-07	4.239985	Tumor
TCGA-75-6205-01A-11R-1755-07	9.349987	Tumor
TCGA-67-3772-01A-01R-0946-07	7.626534	Tumor
TCGA-J2-A4AD-01A-11R-A24H-07	7.053624	Tumor
TCGA-71-6725-01A-11R-1858-07	2.608464	Tumor
TCGA-44-6145-01A-11R-1755-07	25.07604	Tumor
TCGA-97-7552-01A-11R-2039-07	34.08345	Tumor
TCGA-NJ-A55A-01A-11R-A262-07	12.47766	Tumor
TCGA-93-7348-01A-21R-2039-07	9.56347	Tumor
TCGA-44-2666-01A-01R-A278-07	8.278547	Tumor
TCGA-78-7166-01A-12R-2066-07	7.986573	Tumor
TCGA-49-6761-01A-31R-1949-07	6.601152	Tumor
TCGA-78-7156-01A-11R-2039-07	7.775903	Tumor
TCGA-49-4506-01A-01R-1206-07	7.53532	Tumor
TCGA-86-8056-01A-11R-2241-07	8.6143	Tumor
TCGA-75-7025-01A-12R-1949-07	12.94087	Tumor
TCGA-44-3398-01A-01R-1107-07	9.199913	Tumor
TCGA-MP-A4T9-01A-11R-A24X-07	3.624299	Tumor
TCGA-05-4426-01A-01R-1206-07	10.18653	Tumor
TCGA-91-A4BD-01A-11R-A24H-07	7.848566	Tumor
TCGA-67-3771-01A-01R-0946-07	8.320505	Tumor
TCGA-49-AAR2-01A-11R-A39D-07	10.03968	Tumor
TCGA-86-7953-01A-11R-2187-07	7.1602	Tumor
TCGA-55-8207-01A-11R-2241-07	7.235625	Tumor
TCGA-69-7978-01A-11R-2187-07	10.30273	Tumor
TCGA-50-5944-01A-11R-1755-07	8.140009	Tumor
TCGA-44-2659-01A-01R-0946-07	17.1142	Tumor
TCGA-55-7284-01B-11R-2241-07	14.95694	Tumor
TCGA-55-8514-01A-11R-2403-07	4.279376	Tumor
TCGA-99-8032-01A-11R-2241-07	7.040131	Tumor
TCGA-75-5126-01A-01R-1755-07	12.26877	Tumor
TCGA-78-7542-01A-21R-2066-07	11.31666	Tumor
TCGA-49-4487-01A-21R-1858-07	11.87775	Tumor
TCGA-62-A46Y-01A-11R-A24H-07	10.90945	Tumor
TCGA-55-8511-01A-11R-2403-07	10.26983	Tumor
TCGA-86-8073-01A-11R-2241-07	6.133801	Tumor
TCGA-49-6742-01A-11R-1858-07	13.64286	Tumor
TCGA-78-8660-01A-11R-2403-07	7.671003	Tumor
TCGA-55-8510-01A-11R-2403-07	17.8593	Tumor
TCGA-49-6743-01A-11R-1858-07	6.563093	Tumor
TCGA-78-7143-01A-11R-2039-07	7.520151	Tumor
TCGA-75-5122-01A-01R-1755-07	24.82412	Tumor
TCGA-78-7158-01A-11R-2039-07	11.3374	Tumor
TCGA-55-A48Z-01A-12R-A24X-07	11.8449	Tumor
TCGA-78-8640-01A-11R-2403-07	7.56185	Tumor
TCGA-93-8067-01A-11R-2287-07	4.430593	Tumor
TCGA-99-8033-01A-11R-2241-07	9.610328	Tumor
TCGA-75-7030-01A-11R-1949-07	14.05745	Tumor
TCGA-97-A4M0-01A-11R-A24X-07	16.23363	Tumor
TCGA-53-7813-01A-11R-2170-07	12.1089	Tumor
TCGA-MP-A4SY-01A-21R-A24X-07	5.939633	Tumor
TCGA-55-7815-01A-11R-2170-07	11.23007	Tumor
TCGA-73-A9RS-01A-11R-A41B-07	5.758847	Tumor
TCGA-69-8254-01A-11R-2287-07	16.37851	Tumor
TCGA-05-4417-01A-22R-1858-07	10.82262	Tumor
TCGA-53-7626-01A-12R-2066-07	13.73632	Tumor
TCGA-69-8255-01A-11R-2287-07	7.665257	Tumor
TCGA-75-5146-01A-01R-1628-07	6.169488	Tumor
TCGA-97-A4M3-01A-11R-A24X-07	3.042071	Tumor
TCGA-J2-8194-01A-11R-2241-07	5.407329	Tumor
TCGA-NJ-A4YG-01A-22R-A262-07	9.154575	Tumor
TCGA-55-A493-01A-11R-A24H-07	8.103511	Tumor
TCGA-86-8075-01A-11R-2241-07	19.14469	Tumor
TCGA-55-7283-01A-11R-2039-07	11.64928	Tumor
TCGA-44-7660-01A-11R-2066-07	6.26622	Tumor
TCGA-95-7944-01A-11R-2187-07	21.08173	Tumor
TCGA-55-6986-01A-11R-1949-07	7.777364	Tumor
TCGA-99-8028-01A-11R-2241-07	22.1069	Tumor
TCGA-38-6178-01A-11R-1755-07	14.96729	Tumor
TCGA-NJ-A4YI-01A-11R-A262-07	6.718965	Tumor
TCGA-86-6851-01A-11R-1949-07	29.02194	Tumor
TCGA-55-1596-01A-01R-0946-07	9.205018	Tumor
TCGA-44-6146-01B-04R-A277-07	3.663718	Tumor
TCGA-44-6775-01A-11R-1858-07	7.947086	Tumor
TCGA-49-4486-01A-01R-1206-07	3.913215	Tumor
TCGA-55-8089-01A-11R-2241-07	28.30809	Tumor
TCGA-55-7573-01A-11R-2039-07	18.85915	Tumor
TCGA-44-5643-01A-01R-1628-07	4.23034	Tumor
TCGA-44-2656-01B-06R-A277-07	19.79664	Tumor
TCGA-91-6840-01A-11R-1949-07	3.164034	Tumor
TCGA-05-5428-01A-01R-1628-07	2.569358	Tumor
TCGA-97-A4M7-01A-11R-A24X-07	18.5286	Tumor
TCGA-97-A4M6-01A-11R-A24X-07	18.83499	Tumor
TCGA-44-6777-01A-11R-1858-07	13.27272	Tumor
TCGA-L9-A444-01A-21R-A24H-07	20.9526	Tumor
TCGA-L9-A8F4-01A-11R-A39D-07	8.70876	Tumor
TCGA-L9-A443-01A-12R-A24H-07	6.542147	Tumor
TCGA-73-4677-01A-01R-1206-07	6.795046	Tumor
TCGA-50-6591-01A-11R-1755-07	6.638696	Tumor
TCGA-91-6848-01A-11R-1949-07	10.31744	Tumor
TCGA-62-8394-01A-11R-2326-07	14.8161	Tumor
TCGA-49-4507-01A-01R-1206-07	19.92092	Tumor
TCGA-05-4433-01A-22R-1858-07	18.12109	Tumor
TCGA-55-6972-01A-11R-1949-07	3.034418	Tumor
TCGA-78-7539-01A-11R-2066-07	35.88808	Tumor
TCGA-05-4418-01A-01R-1206-07	10.68944	Tumor
TCGA-55-7576-01A-11R-2066-07	10.07695	Tumor
TCGA-MP-A4T7-01A-11R-A24X-07	5.76172	Tumor
TCGA-95-A4VK-01A-11R-A262-07	8.310247	Tumor
TCGA-91-A4BC-01A-11R-A24H-07	15.25329	Tumor
TCGA-44-7662-01A-11R-2066-07	11.7099	Tumor
TCGA-44-2662-01A-01R-A278-07	4.792926	Tumor
TCGA-50-5066-01A-01R-1628-07	9.432172	Tumor
TCGA-55-7726-01A-11R-2170-07	9.411042	Tumor
TCGA-95-7948-01A-11R-2187-07	18.85824	Tumor
TCGA-55-6979-01A-11R-1949-07	15.8369	Tumor
TCGA-55-8619-01A-11R-2403-07	7.740334	Tumor
TCGA-97-A4M5-01A-11R-A24X-07	11.93476	Tumor
TCGA-67-6217-01A-11R-1755-07	28.86093	Tumor
TCGA-75-6212-01A-11R-1755-07	13.72025	Tumor
TCGA-78-8655-01A-11R-2403-07	9.501822	Tumor
TCGA-78-7535-01A-11R-2066-07	5.867674	Tumor
TCGA-44-8117-01A-11R-2241-07	3.567595	Tumor
TCGA-49-AAR4-01A-12R-A41B-07	16.07191	Tumor
TCGA-50-5941-01A-11R-1755-07	24.47133	Tumor
TCGA-05-4397-01A-01R-1206-07	9.809489	Tumor
TCGA-86-A4P7-01A-11R-A24X-07	9.641666	Tumor
TCGA-86-8669-01A-11R-2403-07	6.997837	Tumor
TCGA-55-6983-01A-11R-1949-07	7.2333	Tumor
TCGA-44-4112-01B-06R-A277-07	8.429127	Tumor
TCGA-64-5779-01A-01R-1628-07	10.32613	Tumor
TCGA-38-4632-01A-01R-1755-07	4.764254	Tumor
TCGA-35-5375-01A-01R-1628-07	8.775224	Tumor
TCGA-44-2662-01A-01R-0946-07	5.188032	Tumor
TCGA-44-7672-01A-11R-2066-07	22.16619	Tumor
TCGA-91-8497-01A-11R-2403-07	8.472199	Tumor
TCGA-50-6594-01A-11R-1755-07	10.05291	Tumor
TCGA-4B-A93V-01A-11R-A39D-07	3.075444	Tumor
TCGA-55-7910-01A-11R-2170-07	4.812127	Tumor
TCGA-78-7154-01A-11R-2039-07	5.336605	Tumor
TCGA-95-8494-01A-11R-2326-07	8.06124	Tumor
TCGA-05-5423-01A-01R-1628-07	5.451674	Tumor
TCGA-J2-A4AG-01A-11R-A24H-07	8.742537	Tumor
TCGA-44-7667-01A-31R-2066-07	2.518374	Tumor
TCGA-44-2666-01B-02R-A277-07	9.943307	Tumor
TCGA-78-7155-01A-11R-2039-07	1.71882	Tumor
TCGA-64-5781-01A-01R-1628-07	15.90694	Tumor
TCGA-55-A57B-01A-12R-A39D-07	10.9039	Tumor
TCGA-64-5815-01A-01R-1628-07	11.48003	Tumor
TCGA-55-A492-01A-11R-A24H-07	3.632896	Tumor
TCGA-75-6206-01A-11R-1755-07	6.62044	Tumor
TCGA-MP-A4TF-01A-11R-A262-07	12.35312	Tumor
TCGA-75-6203-01A-11R-1755-07	13.70848	Tumor
TCGA-05-4434-01A-01R-1206-07	19.09016	Tumor
TCGA-NJ-A4YF-01A-12R-A262-07	2.034447	Tumor
TCGA-69-7760-01A-11R-2170-07	4.272535	Tumor
TCGA-49-4510-01A-01R-1206-07	2.780261	Tumor
TCGA-62-8398-01A-11R-2326-07	12.79405	Tumor
TCGA-67-3774-01A-01R-0946-07	9.449698	Tumor
TCGA-97-A4M2-01A-12R-A24X-07	12.31164	Tumor
TCGA-64-1677-01A-01R-0946-07	8.78011	Tumor
TCGA-93-A4JO-01A-21R-A24X-07	6.28712	Tumor
TCGA-MN-A4N1-01A-11R-A24X-07	2.369589	Tumor
TCGA-55-6978-01A-11R-1949-07	8.00598	Tumor
TCGA-97-7553-01A-21R-2039-07	8.029623	Tumor
TCGA-55-6985-01A-11R-1949-07	11.23059	Tumor
TCGA-05-4396-01A-21R-1858-07	5.224929	Tumor
TCGA-91-8496-01A-11R-2403-07	8.963305	Tumor
TCGA-67-3773-01A-01R-0946-07	16.7342	Tumor
TCGA-62-A472-01A-11R-A24H-07	6.499082	Tumor
TCGA-86-8281-01A-11R-2287-07	4.775333	Tumor
TCGA-50-8460-01A-11R-2326-07	13.86776	Tumor
TCGA-L9-A7SV-01A-11R-A39D-07	5.772956	Tumor
TCGA-05-4395-01A-01R-1206-07	1.833288	Tumor
TCGA-86-7955-01A-11R-2187-07	4.137169	Tumor
TCGA-86-8074-01A-11R-2241-07	16.91859	Tumor
TCGA-49-AARN-01A-21R-A41B-07	9.327707	Tumor
TCGA-50-6595-01A-12R-1858-07	17.49643	Tumor
TCGA-75-5125-01A-01R-1755-07	11.45091	Tumor
TCGA-99-7458-01A-11R-2039-07	17.43131	Tumor
TCGA-44-6147-01A-11R-A278-07	9.161048	Tumor
TCGA-MP-A4TK-01A-11R-A24X-07	9.330528	Tumor
TCGA-44-6147-01B-06R-A277-07	7.199329	Tumor
TCGA-78-7149-01A-11R-2039-07	8.56676	Tumor
TCGA-55-6982-01A-11R-1949-07	7.753352	Tumor
TCGA-55-8615-01A-11R-2403-07	3.434557	Tumor
TCGA-91-6849-01A-11R-1949-07	7.694718	Tumor
TCGA-55-1594-01A-01R-0946-07	2.861126	Tumor
TCGA-35-3615-01A-01R-0946-07	3.433116	Tumor
TCGA-44-7671-01A-11R-2066-07	4.220216	Tumor
TCGA-55-7728-01A-11R-2187-07	13.65742	Tumor
TCGA-05-4403-01A-01R-1206-07	10.65939	Tumor
TCGA-55-7574-01A-11R-2039-07	16.77027	Tumor
TCGA-69-7763-01A-11R-2170-07	6.294046	Tumor
TCGA-62-8395-01A-11R-2326-07	2.654643	Tumor
TCGA-91-7771-01A-11R-2170-07	14.6047	Tumor
TCGA-86-7713-01A-11R-2066-07	3.009262	Tumor
TCGA-62-A46S-01A-11R-A24H-07	5.571476	Tumor
TCGA-55-8092-01A-11R-2241-07	33.68523	Tumor
TCGA-55-1592-01A-01R-0946-07	4.487354	Tumor
TCGA-44-3917-01A-01R-A278-07	4.879237	Tumor
TCGA-55-6968-01A-11R-1949-07	11.29388	Tumor
TCGA-97-8552-01A-11R-2403-07	7.913885	Tumor
TCGA-44-2655-01A-01R-0946-07	6.758533	Tumor
TCGA-50-6597-01A-11R-1858-07	16.10112	Tumor
TCGA-44-6779-01A-11R-1858-07	35.737	Tumor
TCGA-MN-A4N4-01A-12R-A24X-07	4.684354	Tumor
TCGA-NJ-A4YP-01A-11R-A262-07	13.07064	Tumor
TCGA-93-7347-01A-11R-2187-07	12.96729	Tumor
TCGA-75-6211-01A-11R-1755-07	5.330258	Tumor
TCGA-55-7727-01A-11R-2170-07	18.50918	Tumor
TCGA-55-7724-01A-11R-2170-07	1.485777	Tumor
TCGA-55-8506-01A-11R-2403-07	5.001638	Tumor
TCGA-86-8359-01A-11R-2326-07	6.297552	Tumor
TCGA-75-6214-01A-41R-1949-07	15.0698	Tumor
TCGA-62-A46O-01A-11R-A24H-07	4.362677	Tumor
TCGA-50-5055-01A-01R-1628-07	12.2617	Tumor
TCGA-55-6980-01A-11R-1949-07	19.49932	Tumor
TCGA-50-5049-01A-01R-1628-07	14.88177	Tumor
TCGA-44-A47G-01A-21R-A24H-07	15.3819	Tumor
TCGA-05-4390-01A-02R-1755-07	2.694304	Tumor
TCGA-73-4658-01A-01R-1755-07	3.706679	Tumor
TCGA-05-5715-01A-01R-1628-07	5.371034	Tumor
TCGA-69-8453-01A-12R-2326-07	9.767694	Tumor
TCGA-71-8520-01A-11R-2403-07	9.267154	Tumor
TCGA-78-7160-01A-11R-2039-07	7.533462	Tumor
TCGA-55-7913-01B-11R-2241-07	4.179054	Tumor
TCGA-97-8171-01A-11R-2287-07	5.036223	Tumor
TCGA-55-8204-01A-11R-2241-07	9.529684	Tumor
TCGA-05-4405-01A-21R-1858-07	5.684404	Tumor
TCGA-50-6593-01A-11R-1755-07	5.171041	Tumor
TCGA-64-5774-01A-01R-1628-07	5.113204	Tumor
TCGA-86-A4D0-01A-11R-A24H-07	4.915834	Tumor
TCGA-44-7659-01A-11R-2066-07	12.58529	Tumor
TCGA-44-6148-01A-11R-1755-07	4.923752	Tumor
TCGA-38-4629-01A-02R-1206-07	11.28405	Tumor
TCGA-73-7499-01A-11R-2187-07	18.96988	Tumor
TCGA-55-8096-01A-11R-2241-07	7.841966	Tumor
TCGA-44-2661-01A-01R-1107-07	14.23541	Tumor
TCGA-67-4679-01B-01R-1755-07	4.226014	Tumor
TCGA-05-4424-01A-22R-1858-07	6.756738	Tumor
TCGA-86-8055-01A-11R-2241-07	10.33804	Tumor
TCGA-78-7161-01A-11R-2039-07	4.513001	Tumor
TCGA-55-8091-01A-11R-2241-07	9.355351	Tumor
TCGA-J2-A4AE-01A-21R-A24H-07	16.56799	Tumor
TCGA-50-6673-01A-11R-1949-07	8.650042	Tumor
TCGA-62-A46V-01A-11R-A24H-07	5.227045	Tumor
TCGA-50-5946-01A-11R-1755-07	5.458447	Tumor
TCGA-44-2668-01B-02R-A277-07	13.30401	Tumor
TCGA-69-7974-01A-11R-2187-07	10.23217	Tumor
TCGA-49-AARQ-01A-11R-A41B-07	6.818748	Tumor
TCGA-NJ-A55O-01A-11R-A262-07	5.785544	Tumor
TCGA-50-5044-01A-21R-1858-07	10.46096	Tumor
TCGA-80-5608-01A-31R-1949-07	5.979115	Tumor
TCGA-91-6829-01A-21R-1858-07	3.096068	Tumor
TCGA-78-7163-01A-12R-2066-07	15.56717	Tumor
TCGA-86-8672-01A-21R-2403-07	14.92238	Tumor
TCGA-78-7167-01A-11R-2066-07	3.231597	Tumor
TCGA-62-8399-01A-21R-2326-07	4.404487	Tumor
TCGA-49-4490-01A-21R-1858-07	11.88395	Tumor
TCGA-86-8278-01A-11R-2287-07	7.735873	Tumor
TCGA-55-8621-01A-11R-2403-07	17.83354	Tumor
TCGA-49-4512-01A-21R-1858-07	7.890864	Tumor
TCGA-78-7153-01A-11R-2039-07	5.990047	Tumor
TCGA-MP-A4TE-01A-22R-A466-07	1.04873	Tumor
TCGA-05-5420-01A-01R-1628-07	7.090885	Tumor
TCGA-MP-A4TH-01A-31R-A262-07	7.112489	Tumor
TCGA-L4-A4E6-01A-11R-A24H-07	11.22224	Tumor
TCGA-55-7911-01A-11R-2170-07	15.23231	Tumor
TCGA-49-AAR9-01A-21R-A41B-07	5.345254	Tumor
TCGA-44-3396-01A-01R-1206-07	9.893627	Tumor
TCGA-44-6146-01A-11R-1755-07	5.761606	Tumor
TCGA-69-8253-01A-11R-2287-07	4.386572	Tumor
TCGA-86-A4JF-01A-11R-A24X-07	6.589781	Tumor
TCGA-55-6970-01A-11R-1949-07	11.14191	Tumor
TCGA-50-5072-01A-21R-1858-07	7.438984	Tumor
TCGA-MP-A4T8-01A-11R-A24X-07	3.403079	Tumor
TCGA-55-6987-01A-11R-1949-07	19.55409	Tumor
TCGA-50-5942-01A-21R-1755-07	8.18817	Tumor
TCGA-69-7973-01A-11R-2187-07	3.703828	Tumor
TCGA-93-A4JN-01A-11R-A24X-07	17.9404	Tumor
TCGA-73-4659-01A-01R-1206-07	4.564432	Tumor
TCGA-86-8585-01A-11R-2403-07	7.715164	Tumor
TCGA-78-7537-01A-11R-2066-07	8.060658	Tumor
TCGA-55-8505-01A-11R-2403-07	5.177725	Tumor
TCGA-05-4422-01A-01R-1206-07	15.33204	Tumor
TCGA-38-4627-01A-01R-1206-07	10.06942	Tumor
TCGA-55-7227-01A-11R-2039-07	3.634554	Tumor
TCGA-NJ-A4YQ-01A-11R-A262-07	19.23445	Tumor
TCGA-86-7701-01A-11R-2170-07	12.60928	Tumor
TCGA-73-4666-01A-01R-1206-07	12.1163	Tumor
TCGA-86-8279-01A-11R-2287-07	4.413459	Tumor
TCGA-55-8302-01A-11R-2326-07	5.476625	Tumor
TCGA-44-A479-01A-31R-A24H-07	15.04898	Tumor
TCGA-86-8668-01A-11R-2403-07	14.15887	Tumor
TCGA-44-5645-01A-01R-1628-07	11.17997	Tumor
TCGA-86-7711-01A-11R-2066-07	7.856558	Tumor
TCGA-49-4501-01A-01R-1206-07	6.653539	Tumor
TCGA-44-6774-01A-21R-1858-07	6.568827	Tumor
TCGA-97-8175-01A-11R-2287-07	7.759032	Tumor
TCGA-73-4662-01A-01R-1206-07	10.80872	Tumor
TCGA-78-7152-01A-11R-2039-07	5.643686	Tumor
TCGA-64-1681-01A-11R-2066-07	15.49559	Tumor
TCGA-75-5147-01A-01R-1628-07	13.16242	Tumor
TCGA-44-6775-01A-11R-A278-07	7.31155	Tumor
TCGA-MN-A4N5-01A-11R-A24X-07	11.32276	Tumor
TCGA-05-4425-01A-01R-1755-07	15.14532	Tumor
TCGA-50-8457-01A-11R-2326-07	9.371607	Tumor
TCGA-55-8097-01A-11R-2241-07	5.047291	Tumor
TCGA-38-4625-01A-01R-1206-07	5.03415	Tumor
TCGA-44-A4SU-01A-11R-A24X-07	8.865195	Tumor
TCGA-55-8616-01A-11R-2403-07	4.278852	Tumor
TCGA-78-7540-01A-11R-2066-07	10.91914	Tumor
TCGA-95-A4VP-01A-21R-A262-07	9.147761	Tumor
TCGA-80-5607-01A-31R-1949-07	12.14982	Tumor
TCGA-50-5045-01A-01R-1628-07	9.146858	Tumor
TCGA-44-8120-01A-11R-2241-07	7.397731	Tumor
TCGA-MP-A4TD-01A-32R-A262-07	7.192923	Tumor
TCGA-44-5645-01A-01R-A278-07	11.42434	Tumor
TCGA-55-8513-01A-11R-2403-07	14.33817	Tumor
TCGA-38-4626-01A-01R-1206-07	9.247558	Tumor
TCGA-91-6830-01A-11R-1949-07	10.79067	Tumor
TCGA-44-7661-01A-11R-2066-07	13.02499	Tumor
TCGA-86-8673-01A-11R-2403-07	8.521046	Tumor
TCGA-73-4668-01A-01R-1206-07	4.100311	Tumor
TCGA-49-AAR3-01A-11R-A41B-07	17.39861	Tumor
TCGA-50-5932-01A-11R-1755-07	5.989159	Tumor
TCGA-86-7714-01A-12R-2170-07	6.336005	Tumor
TCGA-97-7941-01A-11R-2187-07	14.50122	Tumor
TCGA-95-A4VN-01A-11R-A262-07	9.742447	Tumor
TCGA-78-7633-01A-11R-2066-07	6.681308	Tumor
TCGA-62-A46P-01A-11R-A24H-07	4.948533	Tumor
TCGA-MP-A4T4-01A-11R-A262-07	19.70815	Tumor
TCGA-78-7146-01A-11R-2039-07	6.5706	Tumor
TCGA-78-7162-01A-21R-2066-07	13.95915	Tumor
TCGA-73-7498-01A-12R-2187-07	6.60567	Tumor
TCGA-44-3919-01A-02R-1107-07	16.03127	Tumor
TCGA-78-7147-01A-11R-2039-07	32.91841	Tumor
TCGA-05-4430-01A-02R-1206-07	6.337468	Tumor
TCGA-86-A456-01A-11R-A24H-07	15.36869	Tumor
TCGA-97-8179-01A-11R-2287-07	6.903459	Tumor
TCGA-05-4410-01A-21R-1858-07	14.39776	Tumor
TCGA-05-4420-01A-01R-1206-07	1.345624	Tumor
TCGA-55-6543-01A-11R-1755-07	6.553952	Tumor
TCGA-49-AARE-01A-11R-A41B-07	3.97854	Tumor
TCGA-05-4398-01A-01R-1206-07	8.430986	Tumor
TCGA-78-7148-01A-11R-2039-07	8.566539	Tumor
TCGA-97-8547-01A-11R-2403-07	7.530761	Tumor
TCGA-86-7954-01A-11R-2187-07	20.10697	Tumor
TCGA-78-8648-01A-11R-2403-07	14.7043	Tumor
TCGA-49-AAR0-01A-21R-A39D-07	7.318993	Tumor
TCGA-44-2656-01A-02R-A278-07	21.34638	Tumor
TCGA-49-6745-01A-11R-1858-07	12.14447	Tumor
TCGA-50-5946-02A-11R-2090-07	10.11465	Tumor
TCGA-55-6971-01A-11R-1949-07	14.32471	Tumor
TCGA-53-A4EZ-01A-12R-A24X-07	10.60488	Tumor
TCGA-91-6828-01A-11R-1858-07	10.79309	Tumor
TCGA-55-7907-01A-11R-2170-07	1.421613	Tumor
