# Supplementary material for: BTN3A2 Expression Is Connected With Favorable Prognosis and High Infiltrating Immune in Lung Adenocarcinoma
Source: Front Genet. 2022 Jul 6;13:848476. doi: 10.3389/fgene.2022.848476 (PMC9298880; doi:10.3389/fgene.2022.848476)
Supplement: Supplementary file 1 [file DataSheet1.ZIP › uniCox.xls]

id	HR	HR.95L	HR.95H	pvalue
age	1.001943540378	0.982887586107137	1.02136894625076	0.842900785401185
gender	1.03548442163266	0.717443205598132	1.49451270717661	0.852244838123141
stage	1.65376602581634	1.401471915894	1.95147832584269	2.57905413279824e-09
T	1.63165176637259	1.31514197999513	2.0243346552717	8.59634918692978e-06
M	1.75705896694633	0.963785851819599	3.20325952855383	0.0658303236512894
N	1.78999625618611	1.45891136704844	2.19621744646664	2.41336990058382e-08
BTN3A2	0.994126224103781	0.960585931278318	1.02883762635963	0.736550895971238
